# Supplementary material for: Transcription factor co-expression mediates lineage priming for embryonic and extra-embryonic differentiation
Source: Stem Cell Reports. 2024 Jan 11;19(2):174–86. doi: 10.1016/j.stemcr.2023.12.002 (PMC10874857; doi:10.1016/j.stemcr.2023.12.002)
Supplement: Table S1. SOX2 and GATA6 binding — Table shows a list of the closest Epi genes to the co-bound peaks for SOX2 and GATA6 in DP cells. It also shows how many SOX2 and GATA6 motifs we find in these regions. Genes colored in yellow are differentially upregulated in DP over SOX2+ cells in the scRNA-seq. The ones colored in green are differentially upregulated in SOX2+ over DP cells. [file mmc2.xlsx]

## Sheet: Cobound_SOX2_GATA6_peaks_sorted
PeakID..cmd.annotatePeaks.pl....Results.Cobound_SOX2_GATA6_peaks_sorted_closestGenes_Epi_Boroniak.bed.mm10..m.sox2.motif.gata6.motif..mbed.	Chr	Start	End	Strand	Peak.Score	Focus.Ratio.Region.Size	Annotation	Detailed.Annotation	Distance.to.TSS	Nearest.PromoterID	Entrez.ID	Nearest.Unigene	Nearest.Refseq	Nearest.Ensembl	Gene.Name	closest_proteinCoding	Gene.Alias	Gene.Description	Gene.Type	CpG.	GC.	Sox2.HMG..mES.Sox2.ChIP.Seq.GSE11431..Homer.Distance.From.Peak.sequence.strand.conservation.	Gata6.Zf..HUG1N.GATA6.ChIP.Seq.GSE51936..Homer.Distance.From.Peak.sequence.strand.conservation.
11480	chr12	86480679	86481064	+	68	NA	intron (NM_011934, intron 2 of 6)	NA	59227	NM_011934	26380	Mm.235550	NM_011934	ENSMUSG00000021255	Esrrb	Esrrb	Err2|Errb|Estrrb|Nr3b2	estrogen related receptor, beta	protein-coding	0.015584	0.42487		59(TCTTATCTCG,+,0.00),97(GAAGATAAGA,-,0.00)
7778	chr9	62407767	62408085	+	54	NA	Intergenic	NA	66583	NM_009672	11737	Mm.269088	NM_009672	ENSMUSG00000032249	Anp32a	Anp32a	Anp32|I1PP2A|LANP|PHAP1|W91701|pp32	acidic (leucine-rich) nuclear phosphoprotein 32 family, member A	protein-coding	0.009434	0.498433	300(GGCTTTGTTC,+,0.00)	199(TTTTATCTCT,+,0.00)
12462	chr10	67025710	67026172	+	48	NA	intron (NR_110511, intron 2 of 6)	NA	20866	NR_110511	102634101	Mm.445258	NR_110511	ENSMUSG00000112925	Gm31763	Jmjd1c	-	predicted gene, 31763	ncRNA	0.006494	0.475162
11023	chr8	44979161	44979736	+	46	NA	intron (NM_001081286, intron 1 of 25)	NA	29240	NM_001081286	14107	Mm.27365	NM_001081286	ENSMUSG00000070047	Fat1	Fat1	2310038E12Rik|AU023433|Fath|mFat1	FAT atypical cadherin 1	protein-coding	0.015652	0.421875	402(GAACAAAGGC,-,0.00)	170(CCAGATAACC,-,0.00)
5336	chr5	38648373	38648730	+	42	NA	Intergenic	NA	36275	NM_001177902	100515	Mm.38277	NM_001081144	ENSMUSG00000046572	Zfp518b	Zfp518b	6820424L24Rik|AA410078|AI661722|Znf518b	zinc finger protein 518B	protein-coding	0.002801	0.413408		105(ACTGATAAAG,-,0.00),243(AGAGATAAGG,-,0.00)
6243	chr10	24590589	24590969	+	39	NA	intron (NR_163910, intron 1 of 4)	NA	-4663	NM_010217	14219	Mm.390287	NM_010217	ENSMUSG00000019997	Ccn2	Ccn2	Ctgf|Fisp12|Hcs24|fisp-12	cellular communication network factor 2	protein-coding	0.007895	0.422572	101(TAACAAAAGA,-,0.00)	210(GGAGATAAGA,-,0.00)
5353	chr5	53542199	53542485	+	39	NA	Intergenic	NA	-13437	NM_001080928	19664	Mm.209292	NM_009035	ENSMUSG00000039191	Rbpj	Rbpj	AI843960|CBF1|Igkjrb|Igkrsbp|RBP-J|RBP-J kappa|RBP-Jkappa|RBPjk|Rbpsuh	recombination signal binding protein for immunoglobulin kappa J region	protein-coding	0.003497	0.45993		200(TCTGATAACA,-,0.00)
8207	chr16	32608091	32608461	+	39	NA	promoter-TSS (NM_011638)	NA	-620	NM_011638	22042	Mm.28683	NM_011638	ENSMUSG00000022797	Tfrc	Tfrc	2610028K12Rik|CD71|E430033M20Rik|Mtvr1|TFR|TFR1|TR|Trfr|p90	transferrin receptor	protein-coding	0.018919	0.401617		26(GCAGATAAGC,-,0.00),318(CTTTATCACC,+,0.00)
4378	chr4	55140912	55141216	+	39	NA	Intergenic	NA	193119	NM_172867	242466	Mm.102904	NM_172867	ENSMUSG00000060206	Zfp462	Zfp462	6030417H05|9430078C22Rik|Gt4-2|Zfpip|Znf462	zinc finger protein 462	protein-coding	0	0.422951		152(TCTTATCTAG,+,0.00)
6027	chr7	13297732	13298107	+	36	NA	intron (NM_001083188, intron 14 of 28)	NA	18654	NM_001083188	16881	Mm.288179	NM_010715	ENSMUSG00000056394	Lig1	Lig1	AL033288|LigI	ligase I, DNA, ATP-dependent	protein-coding	0.002667	0.409574		82(CTTTATCTTA,+,0.00)
5735	chr7	133029518	133029801	+	32	NA	intron (NM_009980, intron 2 of 10)	NA	-14412	NM_001170744	13017	Mm.246240	NM_009980	ENSMUSG00000030970	Ctbp2	Ctbp2	AA407280|D7Ertd45e|Gtrgeo6|Ribeye	C-terminal binding protein 2	protein-coding	0.017668	0.447183	184(CCCATTGTTA,+,0.00)	99(GCTTATCTTC,+,0.00)
5380	chr15	81964416	81964662	+	31	NA	Intergenic	NA	-3609	NM_001282041	29858	Mm.18939	NM_013872	ENSMUSG00000022474	Pmm1	Pmm1	C77612	phosphomannomutase 1	protein-coding	0.004065	0.368421		84(ACAGATAAGA,-,0.00),168(TTTTATCTTG,+,0.00),183(TCTGATAAGC,-,0.00)
5337	chr6	67243707	67244028	+	30	NA	Intergenic	NA	-23112	NM_001113564	66870	Mm.240490	NM_025814	ENSMUSG00000036371	Serbp1	Serbp1	1200009K13Rik|9330147J08Rik|AL022786|Pairbp1	serpine1 mRNA binding protein 1	protein-coding	0.006231	0.409938		132(GAAGATAAGG,-,0.00),173(TGTTATCTCA,+,0.00)
4701	chr2	31081358	31081679	+	30	NA	intron (NM_001038700, intron 6 of 14)	NA	14982	NM_001177650	14269	Mm.52297	NM_019406	ENSMUSG00000075415	Fnbp1	Fnbp1	1110057E06Rik|2210010H06Rik|FBP1|Fbp17	formin binding protein 1	protein-coding	0.009346	0.453416		139(GAAGATAAAG,-,0.00),200(GAAGATAAGA,-,0.00)
3908	chr1	152980638	152980980	+	30	NA	intron (NM_175460, intron 1 of 10)	NA	25708	NM_175460	226518	Mm.40548	NM_175460	ENSMUSG00000042751	Nmnat2	Nmnat2	AI843915|D030041I09Rik|PNAT1|PNAT2	nicotinamide nucleotide adenylyltransferase 2	protein-coding	0.005848	0.457726		158(TTTTATCTGA,+,0.00),194(CGAGATAAGC,-,0.00),205(GGAGATAAGC,-,0.00)
3317	chr10	99451362	99451666	+	29	NA	Intergenic	NA	-157657	NR_038019	100504202	Mm.403801	NR_038019	ENSMUSG00000111962	Gm20110	Dusp6	-	predicted gene, 20110	ncRNA	0.013158	0.370492		6(CAAGATAAAA,-,0.00),132(TTAGATAAGG,-,0.00)
4746	chr5	110812717	110813177	+	29	NA	Intergenic	NA	-2866	NM_009469	22241	Mm.271898	NM_009469	ENSMUSG00000029512	Ulk1	Ulk1	AU041434|Unc51.1|mKIAA0722	unc-51 like kinase 1	protein-coding	0.002174	0.37961	40(TCCATTGTTA,+,0.00)	249(ATAGATAAGA,-,0.00)
3368	chr8	90898612	90898977	+	29	NA	intron (NM_177224, intron 2 of 39)	NA	-33455	NM_001310530	109151	Mm.100615	NM_177224	ENSMUSG00000056608	Chd9	Chd9	1810014J18Rik|9030205D12Rik|A330063D19Rik|AD013|PRIC320|mKIAA0308	chromodomain helicase DNA binding protein 9	protein-coding	0.016438	0.483607	80(AAACAAAGGA,-,0.00)	168(CGTTATCTAG,+,0.00),218(TCTTATCATT,+,0.00)
2327	chr18	65605602	65605796	+	29	NA	promoter-TSS (NM_001361052)	NA	-984	NM_001361052	328977	Mm.286232	NM_207255	ENSMUSG00000042439	Zfp532	Zfp532	C530030I18Rik|Znf532|mKIAA1629	zinc finger protein 532	protein-coding	0	0.420513		125(TTTTATCTTA,+,0.00),130(TCTTATCTTA,+,0.00)
4429	chr1	136990388	136990595	+	28	NA	Intergenic	NA	-30043	NM_030676	26424	Mm.16794	NM_030676	ENSMUSG00000026398	Nr5a2	Nr5a2	AU020803|D1Ertd308e|Ftf|LRH-1|UF2-H3B	nuclear receptor subfamily 5, group A, member 2	protein-coding	0.004831	0.408654		95(GTAGATAAGG,-,0.00),166(ACTTATCTGT,+,0.00)
5214	chr16	21140157	21140592	+	28	NA	Intergenic	NA	13570	NM_025634	66561	Mm.422867	NM_025634	ENSMUSG00000090356	Teddm3	Teddm3	2310042E22Rik	transmembrane epididymal family member 3	protein-coding	0.004598	0.40367	293(TGCTTTGTTC,+,0.00)	91(CATGATAAGG,-,0.00),279(CCTTATCTTA,+,0.00)
3959	chr8	90822610	90822873	+	26	NA	Intergenic	NA	-5348	NR_157160	100503868	Mm.442076	NR_157160	ENSMUSG00000110332	Gm19935	Chd9	Gm45396	predicted gene, 19935	ncRNA	0.030418	0.469697	178(AAACAATGAA,-,0.00)	4(GGTTATCTGG,+,0.00),163(GAAGATAAGT,-,0.00)
2376	chr3	34745201	34745414	+	25	NA	Intergenic	NA	-26768	NR_110488	102638436	Mm.261793	NR_110488	ENSMUSG00000106519	Gm38509	Sox2	Peril	predicted gene, 38509	ncRNA	0.004695	0.462617	165(GCCTTTGTCC,+,0.00)
3964	chr6	39434212	39434611	+	25	NA	Intergenic	NA	14033	NR_152168	621427	Mm.389742	NR_152168	ENSMUSG00000068601	Gm10244	Mkrn1	Anmkrn1	predicted gene 10244	ncRNA	0.002506	0.42	31(CCCTTTGTCA,+,0.00),192(TAACAATGAG,-,0.00)	318(TTAGATAAAA,-,0.00)
5875	chr3	51220597	51221114	+	24	NA	Intergenic	NA	-3592	NM_009834	12457	Mm.86541	NM_009834	ENSMUSG00000023087	Noct	Noct	AU043840|Ccr4|Ccrn4l	nocturnin	protein-coding	0.003868	0.415058	250(AAACAAAAGG,-,0.00)	109(AGAGATAAGA,-,0.00),353(TGTTATCTGA,+,0.00)
5179	chr18	65577876	65578421	+	24	NA	intron (NR_105742, intron 1 of 6)	NA	-2082	NM_207255	328977	Mm.286232	NM_207255	ENSMUSG00000042439	Zfp532	Zfp532	C530030I18Rik|Znf532|mKIAA1629	zinc finger protein 532	protein-coding	0.012844	0.419414	175(TAACAAAGGA,-,0.00)	105(TGAGATAAAG,-,0.00),306(TCAGATAAGC,-,0.00),437(CCTTATCTAC,+,0.00)
3731	chr7	45551599	45551847	+	24	NA	intron (NM_148927, intron 17 of 19)	NA	-3205	NM_025330	66065	Mm.285710	NM_025330	ENSMUSG00000030825	Hsd17b14	Hsd17b14	0610039E24Rik|Dhrs10|retSDR3	hydroxysteroid (17-beta) dehydrogenase 14	protein-coding	0.016129	0.485944		120(AGTGATAAGG,-,0.00)
2382	chr17	29464518	29464750	+	23	NA	Intergenic	NA	-26151	NM_008842	18712	Mm.328931	NM_008842	ENSMUSG00000024014	Pim1	Pim1	Pim-1	proviral integration site 1	protein-coding	0.038793	0.459227		100(CCAGATAAAA,-,0.00),140(GGAGATAAGA,-,0.00)
3082	chr13	95535627	95536000	+	23	NA	Intergenic	NA	-10573	NM_007974	14063	Mm.1614	NM_007974	ENSMUSG00000021678	F2rl1	F2rl1	Gpcr11|PAR-2|Par2	coagulation factor II (thrombin) receptor-like 1	protein-coding	0.016086	0.470588		273(GCTTATCTGC,+,0.00),308(TCAGATAAAG,-,0.00)
4247	chr5	116382775	116383296	+	22	NA	Intergenic	NA	39829	NM_030704	80888	Mm.21549	NM_030704	ENSMUSG00000041548	Hspb8	Hspb8	AU018630|AW413033|Cryac|D5Ucla4|E2IG1|H11|H11K|HSP20-like|HSP22	heat shock protein 8	protein-coding	0.007678	0.41954	216(GCCATTGTTA,+,0.00)
2797	chr2	163067385	163067604	+	22	NA	promoter-TSS (NR_105970)	NA	-596	NR_105970	102465607		NR_105970	ENSMUSG00000099091	Mir7003	Mybl2	Gm27340|mmu-mir-7003	microRNA 7003	ncRNA	0	0.468182	94(ACCATTGTTA,+,0.00)	46(GCTTATCAGC,+,0.00),70(GCTTATCTGC,+,0.00)
2746	chr16	48278914	48279191	+	22	NA	Intergenic	NA	-4683	NM_001018002	73693	Mm.35597	NM_028610	ENSMUSG00000058550	Dppa4	Dppa4	2410091M23Rik|C76608|ECAT15-1	developmental pluripotency associated 4	protein-coding	0.00361	0.395683	241(CAACAAAGGA,-,0.00)	79(ACAGATAAAC,-,0.00),199(GCTGATAAGG,-,0.00)
3150	chr4	54987214	54987655	+	21	NA	intron (NM_172867, intron 1 of 12)	NA	39489	NM_172867	242466	Mm.102904	NM_172867	ENSMUSG00000060206	Zfp462	Zfp462	6030417H05|9430078C22Rik|Gt4-2|Zfpip|Znf462	zinc finger protein 462	protein-coding	0.00907	0.409502		184(CTTTATCTTA,+,0.00),329(TTTTATCTAC,+,0.00)
2255	chr16	33892511	33892783	+	21	NA	intron (NM_001145884, intron 5 of 14)	NA	62982	NM_001145884	16419	Mm.6424	NM_010580	ENSMUSG00000022817	Itgb5	Itgb5	AA475909|AI874634|ESTM23|[b]-5|[b]5|[b]5A|[b]5B|beta-5|beta5	integrin beta 5	protein-coding	0.014706	0.454212		129(TTTTATCAGT,+,0.00),142(CGTTATCTGT,+,0.00),238(CAAGATAAAG,-,0.00)
2416	chr13	66710946	66711276	+	20	NA	Intergenic	NA	194239	NM_026219	67530	Mm.379136	NM_026219	ENSMUSG00000021520	Uqcrb	Uqcrb	2210415M14Rik|QP-C|QPC|UQBC|UQBP|UQPC	ubiquinol-cytochrome c reductase binding protein	protein-coding	0.012121	0.462236	157(TAACAAAAGC,-,0.00)	132(AGAGATAAGG,-,0.00)
7728-2	chr19	14655911	14656281	+	19	NA	Intergenic	NA	-57913	NM_011600	21888	Mm.103638	NM_011600	ENSMUSG00000024642	Tle4	Tle4	5730411M05Rik|AA792082|Bce-1|Bce1|ESTM13|ESTM14|Grg4|X83332|X83333|grg-4	transducin-like enhancer of split 4	protein-coding	0	0.466307		97(ACTGATAAAA,-,0.00)
7728	chr19	14655293	14655854	+	19	NA	Intergenic	NA	-57390	NM_011600	21888	Mm.103638	NM_011600	ENSMUSG00000024642	Tle4	Tle4	5730411M05Rik|AA792082|Bce-1|Bce1|ESTM13|ESTM14|Grg4|X83332|X83333|grg-4	transducin-like enhancer of split 4	protein-coding	0.00713	0.414591		318(TAAGATAAGC,-,0.00),460(TCTGATAAGC,-,0.00)
2478	chr7	133205750	133206021	+	19	NA	Intergenic	NA	77634	NR_046279	74970	Mm.491044	NR_046279	ENSMUSG00000109816	4930483O08Rik	Ctbp2	-	RIKEN cDNA 4930483O08 gene	ncRNA	0.01845	0.511029	113(GCCATTGTGT,+,0.00)	169(TTAGATAACA,-,0.00)
3127	chr2	31091248	31091579	+	19	NA	intron (NM_001038700, intron 4 of 14)	NA	5087	NM_001177650	14269	Mm.52297	NM_019406	ENSMUSG00000075415	Fnbp1	Fnbp1	1110057E06Rik|2210010H06Rik|FBP1|Fbp17	formin binding protein 1	protein-coding	0.006042	0.391566	65(AAACAAAGAG,-,0.00)
2562	chr19	12548257	12548539	+	19	NA	Intergenic	NA	-25112	NM_001346545	107373	Mm.1643	NM_026640	ENSMUSG00000024691	Fam111a	Fam111a	4632417K18Rik|AW413625	family with sequence similarity 111, member A	protein-coding	0.003546	0.431095	134(GCTATTGTTA,+,0.00)	166(AGAGATAACC,-,0.00)
2886	chr11	12206331	12206608	+	18	NA	Intergenic	NA	-169049	NM_001370603	14783	Mm.273117	NM_010345	ENSMUSG00000020176	Grb10	Grb10	5730571D09Rik|AI325020|Meg1|mKIAA0207	growth factor receptor bound protein 10	protein-coding	0.00361	0.417266
2904	chr2	180237599	180237968	+	18	NA	Intergenic	NA	-11924	NM_001081171	16776	Mm.4339	NM_001081171	ENSMUSG00000015647	Lama5	Lama5	AA408760|AA408762|AI853660|[a]5|laminin-511|mKIAA0533	laminin, alpha 5	protein-coding	0.01626	0.518919		258(TCTTATCTCC,+,0.00)
2836	chr5	32706301	32706640	+	18	NA	Intergenic	NA	39872	NM_001347332	320951	Mm.273765	NM_177298	ENSMUSG00000023452	Pisd	Pisd	9030221M09Rik	phosphatidylserine decarboxylase	protein-coding	0.00295	0.402941	9(AGACAAAGGA,-,0.00),227(AAACAATAGA,-,0.00),237(TGCTTTGTTC,+,0.00)	161(AGAGATAAGG,-,0.00),283(CAAGATAAGA,-,0.00)
5992	chr6	5032785	5033627	+	18	NA	intron (NM_001363809, intron 2 of 15)	NA	129895	NR_156747	243725	Mm.332901	NM_181595	ENSMUSG00000032827	Ppp1r9a	Ppp1r9a	2810430P21Rik|4930518N04Rik|5330407E15|A230094E16Rik|BB181831|NRB|neurabin-I	protein phosphatase 1, regulatory subunit 9A	protein-coding	0.008314	0.427046	420(TGCATTGTCC,+,0.00)	31(GCTTATCAGC,+,0.00),168(GGTTATCTGT,+,0.00)
5417	chr5	73892275	73893266	+	17	NA	Intergenic	NA	175641	NM_177561	69727	Mm.48795	NM_177561	ENSMUSG00000054814	Usp46	Usp46	1190009E20Rik|2410018I08Rik|AI451644	ubiquitin specific peptidase 46	protein-coding	0.005045	0.429435	708(AAACAAAAGC,-,0.00),729(AAACAAAGGC,-,0.00)	286(GGAGATAAGC,-,0.00),647(GCAGATAACC,-,0.00),803(GCTTATCAAG,+,0.00)
2518	chr4	116687351	116687739	+	17	NA	intron (NM_011034, intron 2 of 5)	NA	-1523	NR_040442	100502959	Mm.395400	NR_040442		AV051173	Prdx1	-	expressed sequence AV051173	ncRNA	0	0.323907		232(AGTGATAACA,-,0.00)
2226	chr15	61535814	61536142	+	17	NA	Intergenic	NA	238473	NR_040350	432956	Mm.404918	NR_040350	ENSMUSG00000116031	D030024E09Rik	Myc	-	RIKEN cDNA D030024E09 gene	ncRNA	0.006098	0.404255		198(TAAGATAACA,-,0.00)
5117	chr7	13014242	13014802	+	16	NA	Intergenic	NA	-4670	NM_001024699	232879	Mm.279272	NM_001024699	ENSMUSG00000049600	Zbtb45	Zbtb45	BB161562|Gm157|Zfp499	zinc finger and BTB domain containing 45	protein-coding	0.010714	0.468806		110(GGAGATAAGT,-,0.00),278(GTAGATAACG,-,0.00)
1760	chr3	34683196	34683433	+	16	NA	Intergenic	NA	33319	NM_011443	20674	Mm.65396	NM_011443	ENSMUSG00000074637	Sox2	Sox2	Sox-2|lcc|ysb	SRY (sex determining region Y)-box 2	protein-coding	0.004219	0.39916		160(TCTTATCTTT,+,0.00)
2452	chr4	108218878	108219291	+	16	NA	Intergenic	NA	-1041	NM_001167936	230590	Mm.301798	NM_001167936	ENSMUSG00000034645	Zyg11a	Zyg11a	BC022150	zyg-11 family member A, cell cycle regulator	protein-coding	0.016949	0.471014	204(GAACAAAGGA,-,0.00)	127(AAAGATAAGG,-,0.00)
2323	chr2	163052175	163052412	+	16	NA	Intergenic	NA	-2342	NM_008652	17865	Mm.4594	NM_008652	ENSMUSG00000017861	Mybl2	Mybl2	B-Myb|Bmyb	myeloblastosis oncogene-like 2	protein-coding	0.012658	0.546218
2121	chrX	139333791	139334120	+	16	NA	exon (NM_011635, exon 1 of 3)	NA	272	NM_011635	22037	Mm.1297	NM_011635	ENSMUSG00000051257	Trap1a	Trap1a	Tra-P1A	tumor rejection antigen P1A	protein-coding	0.030395	0.518182	152(CCCTTTGTGC,+,0.00)	118(TCTTATCTTA,+,0.00),166(TCTGATAACA,-,0.00),268(CCTTATCTAG,+,0.00)
1174	chr11	88567249	88567411	+	15	NA	intron (NM_054043, intron 6 of 13)	NA	-51921	NR_131025	68397	Mm.426889	NR_131025		0610039H22Rik	Msi2	-	RIKEN cDNA 0610039H22 gene	ncRNA	0.024691	0.441718	116(TAACAATGGC,-,0.00)	84(CTTTATCTTA,+,0.00)
1485	chr12	117450264	117450431	+	15	NA	Intergenic	NA	-66132	NM_175930	217944	Mm.227642	NM_175930	ENSMUSG00000041992	Rapgef5	Rapgef5	4932413M22|C86120|D030051B22Rik|GFR|Mrgef|mKIAA0277|mmr-gef	Rap guanine nucleotide exchange factor (GEF) 5	protein-coding	0	0.529762	90(ACCTTTGTTT,+,0.00)	66(CCTTATCAGC,+,0.00)
2041	chrX	52917775	52918098	+	15	NA	intron (NM_027642, intron 3 of 10)	NA	5722	NM_001290546	70998	Mm.26870	NM_027642	ENSMUSG00000025626	Phf6	Phf6	2700007B13Rik|4931428F02Rik|mKIAA1823	PHD finger protein 6	protein-coding	0.009288	0.361111	185(TCCATTGTTG,+,0.00)	221(TCTTATCATC,+,0.00)
1944	chr2	31094983	31095256	+	15	NA	intron (NM_001038700, intron 4 of 14)	NA	1381	NM_001177650	14269	Mm.52297	NM_019406	ENSMUSG00000075415	Fnbp1	Fnbp1	1110057E06Rik|2210010H06Rik|FBP1|Fbp17	formin binding protein 1	protein-coding	0.007326	0.445255		173(CCTTATCTTG,+,0.00)
2084	chr7	90025071	90025319	+	14	NA	Intergenic	NA	-3964	NR_110365	319711	Mm.31753	NR_015614	ENSMUSG00000097585	E230029C05Rik	Eed	AI452102|B230337J15|Gm26529|Gm32094	RIKEN cDNA E230029C05 gene	ncRNA	0.012097	0.405622		121(AAAGATAAGA,-,0.00)
1609	chr2	29121038	29121235	+	14	NA	Intergenic	NA	-3856	NM_198033	269254	Mm.41867	NM_198033	ENSMUSG00000043535	Setx	Setx	A130090N03|A930037J23Rik|AOA2|AW060766|Als4|SCAR1|Sen1|mKIAA0625	senataxin	protein-coding	0	0.459596
1687	chr18	20954756	20955065	+	14	NA	intron (NM_026301, intron 1 of 5)	NA	-6454	NM_001364973	67664	Mm.45980	NM_026301	ENSMUSG00000033107	Rnf125	Rnf125	4930553F04Rik|C730049O14Rik	ring finger protein 125	protein-coding	0.003236	0.36129	105(AAACAATAGT,-,0.00)
2077	chr2	163052871	163053081	+	14	NA	Intergenic	NA	-1659	NM_008652	17865	Mm.4594	NM_008652	ENSMUSG00000017861	Mybl2	Mybl2	B-Myb|Bmyb	myeloblastosis oncogene-like 2	protein-coding	0.009524	0.398104		130(TTTTATCTGC,+,0.00)
2116	chr8	44985994	44986405	+	13	NA	intron (NM_001081286, intron 1 of 25)	NA	35991	NM_001081286	14107	Mm.27365	NM_001081286	ENSMUSG00000070047	Fat1	Fat1	2310038E12Rik|AU023433|Fath|mFat1	FAT atypical cadherin 1	protein-coding	0.004866	0.468447		159(CCAGATAAGC,-,0.00),274(CCTTATCTGT,+,0.00)
1519	chr5	32728869	32729106	+	13	NA	Intergenic	NA	17355	NM_001347332	320951	Mm.273765	NM_177298	ENSMUSG00000023452	Pisd	Pisd	9030221M09Rik	phosphatidylserine decarboxylase	protein-coding	0.025316	0.487395
2445	chr6	4962217	4962694	+	13	NA	intron (NM_001363809, intron 2 of 15)	NA	59144	NR_156747	243725	Mm.332901	NM_181595	ENSMUSG00000032827	Ppp1r9a	Ppp1r9a	2810430P21Rik|4930518N04Rik|5330407E15|A230094E16Rik|BB181831|NRB|neurabin-I	protein phosphatase 1, regulatory subunit 9A	protein-coding	0.010482	0.395397		35(TGTTATCTGT,+,0.00)
2222	chr1	166125138	166125543	+	13	NA	intron (NM_001033344, intron 2 of 5)	NA	2558	NM_001033344	240892	Mm.35315	NM_001033344	ENSMUSG00000026564	Dusp27	Dusp27	C130085G02Rik|Gm209	dual specificity phosphatase 27 (putative)	protein-coding	0.014815	0.480296		70(TTTTATCTTG,+,0.00),185(GTTTATCTGA,+,0.00)
1797	chr6	39445804	39446177	+	13	NA	Intergenic	NA	25612	NR_152168	621427	Mm.389742	NR_152168	ENSMUSG00000068601	Gm10244	Mkrn1	Anmkrn1	predicted gene 10244	ncRNA	0.016086	0.430481	217(TCTTTTGTTG,+,0.00)
2955	chr6	37825258	37825910	+	13	NA	Intergenic	NA	-45227	NM_001272064	21848	Mm.41063	NM_145076	ENSMUSG00000029833	Trim24	Trim24	A130082H20Rik|AI447469|D430004I05Rik|TIF1|TIF1-alpha|TIF1alpha|Tif1a	tripartite motif-containing 24	protein-coding	0.004601	0.378254
2447	chr4	55142321	55142773	+	13	NA	Intergenic	NA	194602	NM_172867	242466	Mm.102904	NM_172867	ENSMUSG00000060206	Zfp462	Zfp462	6030417H05|9430078C22Rik|Gt4-2|Zfpip|Znf462	zinc finger protein 462	protein-coding	0.00885	0.485651	119(GGACAATGGA,-,0.00),370(AAACAAAGAG,-,0.00),379(GGACAAAGGC,-,0.00)	104(CCTTATCTTT,+,0.00),296(GGAGATAAGC,-,0.00)
1842	chr11	9117032	9117344	+	12	NA	promoter-TSS (NM_009477)	NA	-820	NM_001159401	22271	Mm.4610	NM_009477	ENSMUSG00000020407	Upp1	Upp1	AI325217|UPase|UdRPase|Up|Upp	uridine phosphorylase 1	protein-coding	0.009615	0.456869	109(TAACAATGAA,-,0.00),145(TAACAAAGGG,-,0.00)	43(TGTTATCTAA,+,0.00)
3614	chr8	105233201	105233803	+	12	NA	intron (NM_145604, intron 2 of 15)	NA	8314	NM_145604	234678	Mm.27186	NM_145604	ENSMUSG00000031889	D230025D16Rik	D230025D16Rik	BC006874|Lin10	RIKEN cDNA D230025D16 gene	protein-coding	0.001661	0.421227		91(CCTTATCTGT,+,0.00)
1124	chr12	76865940	76866173	+	12	NA	intron (NM_145927, intron 2 of 11)	NA	28589	NM_145927	110606	Mm.151174	NM_145927	ENSMUSG00000033373	Fntb	Fntb	2010013E13Rik|AA409500	farnesyltransferase, CAAX box, beta	protein-coding	0.021459	0.465812	155(TCTTTTGTTG,+,0.00)	168(AGAGATAAGT,-,0.00)
1930	chr6	5026834	5027102	+	12	NA	intron (NM_001363809, intron 2 of 15)	NA	123657	NR_156747	243725	Mm.332901	NM_181595	ENSMUSG00000032827	Ppp1r9a	Ppp1r9a	2810430P21Rik|4930518N04Rik|5330407E15|A230094E16Rik|BB181831|NRB|neurabin-I	protein phosphatase 1, regulatory subunit 9A	protein-coding	0.003731	0.438662
1718	chr14	48701355	48701382	+	12	NA	intron (NR_029384, intron 4 of 4)	NA	32080	NR_029384	606497	Mm.165199	NR_029384	ENSMUSG00000098682	Otx2os1	Otx2	-	orthodenticle homeobox 2 opposite strand 1	ncRNA	0.037037	0.5
1451	chr6	37862990	37863315	+	12	NA	Intergenic	NA	-7659	NM_001272064	21848	Mm.41063	NM_145076	ENSMUSG00000029833	Trim24	Trim24	A130082H20Rik|AI447469|D430004I05Rik|TIF1|TIF1-alpha|TIF1alpha|Tif1a	tripartite motif-containing 24	protein-coding	0.009231	0.42638		72(GCTTATCTGA,+,0.00),214(CCTTATCTTT,+,0.00)
1767	chr5	92079274	92079498	+	11	NA	intron (NM_001359197, intron 1 of 10)	NA	3531	NM_001080797	23881	Mm.290530	NM_011816	ENSMUSG00000029405	G3bp2	G3bp2	AA409541|E430034L04Rik|G3BP|mKIAA0660	GTPase activating protein (SH3 domain) binding protein 2	protein-coding	0.004464	0.431111	105(ACCATTGTTC,+,0.00)	48(CTAGATAAGG,-,0.00),196(GCTTATCTCC,+,0.00)
949	chr9	73106763	73106956	+	11	NA	Intergenic	NA	4461	NM_025890	66991	Mm.471745	NM_025890	ENSMUSG00000092622	Khdc3	Khdc3	2410004A20Rik|AI467128|FILIA|OEEP48	KH domain containing 3, subcortical maternal complex member	protein-coding	0.010363	0.469072		142(AGAGATAAGA,-,0.00)
1503	chr11	44746780	44747085	+	11	NA	intron (NM_001362579, intron 7 of 16)	NA	126704	NM_001362569	13591	Mm.439662	NM_007897	ENSMUSG00000057098	Ebf1	Ebf1	Ebf|O/E-1|OE-1|Olf-1|Olf1	early B cell factor 1	protein-coding	0.006557	0.51634	167(AGACAATGGC,-,0.00)	181(CATGATAAGC,-,0.00)
1563	chr11	17883442	17883902	+	11	NA	Intergenic	NA	70203	NM_001362970	68145	Mm.178684	NM_026576	ENSMUSG00000016984	Etaa1	Etaa1	5730466H23Rik|AA672646	Ewing tumor-associated antigen 1	protein-coding	0.004348	0.362256	268(TAACAATGAC,-,0.00)
1896	chr13	66426866	66427189	+	11	NA	intron (NM_183119, intron 3 of 4)	NA	14091	NM_183119	76803	Mm.183391	NM_183119	ENSMUSG00000074832	2410141K09Rik	2410141K09Rik	4930482J15Rik|Ayu21-35|Gt(pU21)35Imeg	RIKEN cDNA 2410141K09 gene	protein-coding	0.01548	0.398148	32(TCTTTTGTTT,+,0.00),243(GAACAAAAGA,-,0.00)
1963	chr8	111938702	111939103	+	11	NA	Intergenic	NA	-1801	NM_026693	93739	Mm.371666	NM_026693	ENSMUSG00000031950	Gabarapl2	Gabarapl2	0610012F20Rik|2900019O08Rik|AI173605|GATE-16|Gef2	gamma-aminobutyric acid (GABA) A receptor-associated protein-like 2	protein-coding	0.014963	0.455224		159(GGTTATCTTG,+,0.00),338(CCTTATCTCG,+,0.00)
962	chr8	75016040	75016222	+	11	NA	promoter-TSS (NM_001316754)	NA	-91	NM_001316754	70823	Mm.261739	NM_178017	ENSMUSG00000034518	Hmgxb4	Hmgxb4	4733401K04Rik|AI316803|Hmgb2l1	HMG box domain containing 4	protein-coding	0.005495	0.459016
1663	chr11	62510951	62511368	+	11	NA	intron (NM_001039536, intron 5 of 6)	NA	28102	NM_028448	73139	Mm.390409	NM_028448	ENSMUSG00000018509	Cenpv	Cenpv	3110013H01Rik|AA671303|Prr6	centromere protein V	protein-coding	0.01199	0.435407	143(CCCTTTGTTA,+,0.00)	371(CTTTATCTTC,+,0.00)
1276	chr10	99293112	99293486	+	10	NA	Intergenic	NA	30068	NM_026268	67603	Mm.1791	NM_026268	ENSMUSG00000019960	Dusp6	Dusp6	1300019I03Rik|MKP-3|MKP3|PYST1	dual specificity phosphatase 6	protein-coding	0.008021	0.432	125(TTCATTGTTA,+,0.00),320(GCACAATGGA,-,0.00)	40(CTTTATCTGA,+,0.00)
1563-2	chr5	92101617	92101809	+	10	NA	intron (NM_001359197, intron 1 of 10)	NA	-17969	NM_011816	23881	Mm.290530	NM_011816	ENSMUSG00000029405	G3bp2	G3bp2	AA409541|E430034L04Rik|G3BP|mKIAA0660	GTPase activating protein (SH3 domain) binding protein 2	protein-coding	0.020833	0.487047		108(CCTTATCTTG,+,0.00)
1543	chr3	157932093	157932431	+	10	NA	Intergenic	NA	-7199	NM_145953	107869	Mm.28301	NM_145953	ENSMUSG00000028179	Cth	Cth	0610010I13Rik|AI314617|BC019483|CSE|Cys3	cystathionase (cystathionine gamma-lyase)	protein-coding	0.008876	0.483776	134(GAACAATAGA,-,0.00)	69(GTTTATCTCA,+,0.00)
1070	chr1	153033146	153033444	+	10	NA	intron (NM_175460, intron 1 of 10)	NA	78194	NM_175460	226518	Mm.40548	NM_175460	ENSMUSG00000042751	Nmnat2	Nmnat2	AI843915|D030041I09Rik|PNAT1|PNAT2	nicotinamide nucleotide adenylyltransferase 2	protein-coding	0.010067	0.518395	159(ACCATTGTCT,+,0.00)	186(CCTGATAACA,-,0.00)
2032	chr4	98729017	98729380	+	10	NA	intron (NM_001081202, intron 2 of 4)	NA	2444	NM_001081202	381591	Mm.34340	NM_001081202	ENSMUSG00000087166	L1td1	L1td1	AA546746|AB211064|D76865|ECAT11	LINE-1 type transposase domain containing 1	protein-coding	0.011019	0.414835	151(TAACAATGCA,-,0.00)
835	chr8	111937185	111937401	+	10	NA	Intergenic	NA	-3410	NM_026693	93739	Mm.371666	NM_026693	ENSMUSG00000031950	Gabarapl2	Gabarapl2	0610012F20Rik|2900019O08Rik|AI173605|GATE-16|Gef2	gamma-aminobutyric acid (GABA) A receptor-associated protein-like 2	protein-coding	0.00463	0.442396	158(TTCTTTGTTC,+,0.00)
805	chr11	62511489	62511646	+	9	NA	intron (NM_001039536, intron 5 of 6)	NA	27694	NM_028448	73139	Mm.390409	NM_028448	ENSMUSG00000018509	Cenpv	Cenpv	3110013H01Rik|AA671303|Prr6	centromere protein V	protein-coding	0.019108	0.462025
860	chr13	44869570	44869684	+	9	NA	intron (NM_021878, intron 4 of 18)	NA	132469	NM_025772	94245	Mm.352311	NM_025772	ENSMUSG00000057531	Dtnbp1	Dtnbp1	5430437B18Rik|AW048963|Bloc1s8|dysbindin|sdy	dystrobrevin binding protein 1	protein-coding	0.078947	0.547826
1724	chr13	44678080	44678610	+	9	NA	Intergenic	NA	-52429	NM_001205044	16468	Mm.25059	NM_021878	ENSMUSG00000038518	Jarid2	Jarid2	Jmj|jumonji	jumonji, AT rich interactive domain 2	protein-coding	0.00566	0.461394
954-2	chr2	29103074	29103314	+	9	NA	Intergenic	NA	-21798	NM_198033	269254	Mm.41867	NM_198033	ENSMUSG00000043535	Setx	Setx	A130090N03|A930037J23Rik|AOA2|AW060766|Als4|SCAR1|Sen1|mKIAA0625	senataxin	protein-coding	0.008333	0.427386	9(TAACAATAGC,-,0.00)
852	chr9	62407662	62407711	+	9	NA	Intergenic	NA	66343	NM_009672	11737	Mm.269088	NM_009672	ENSMUSG00000032249	Anp32a	Anp32a	Anp32|I1PP2A|LANP|PHAP1|W91701|pp32	acidic (leucine-rich) nuclear phosphoprotein 32 family, member A	protein-coding	0	0.22
927	chr10	24802997	24803182	+	9	NA	intron (NM_134005, intron 11 of 24)	NA	33106	NM_134005	209558	Mm.338425	NM_134005	ENSMUSG00000019989	Enpp3	Enpp3	AI876438|CD203c	ectonucleotide pyrophosphatase/phosphodiesterase 3	protein-coding	0.005405	0.424731	128(CCTTTTGTTA,+,0.00)	88(AAAGATAAGC,-,0.00)
1094	chr2	36322384	36322657	+	9	NA	Intergenic	NA	-54258	NM_146947	258949		NM_146947	ENSMUSG00000068950	Olfr338	Olfr338	MOR136-5	olfactory receptor 338	protein-coding	0.003663	0.5	207(CCTATTGTTC,+,0.00)	47(GGAGATAACA,-,0.00)
954	chr11	62497414	62497679	+	9	NA	intron (NM_001039536, intron 2 of 6)	NA	39105	NM_001039536	327942	Mm.390358	NM_199026	ENSMUSG00000014245	Pigl	Pigl	Gm737	phosphatidylinositol glycan anchor biosynthesis, class L	protein-coding	0.003774	0.424812
935	chr13	95534309	95534531	+	8	NA	Intergenic	NA	-9180	NM_007974	14063	Mm.1614	NM_007974	ENSMUSG00000021678	F2rl1	F2rl1	Gpcr11|PAR-2|Par2	coagulation factor II (thrombin) receptor-like 1	protein-coding	0.009009	0.479821
1106	chr16	9754116	9754284	+	8	NA	intron (NM_008170, intron 4 of 13)	NA	241613	NM_008170	14811	Mm.2953	NM_008170	ENSMUSG00000059003	Grin2a	Grin2a	GluN2A|GluRepsilon1|NMDAR2A|NR2A	glutamate receptor, ionotropic, NMDA2A (epsilon 1)	protein-coding	0.011905	0.43787	80(TCCTTTGTGC,+,0.00)	22(TCAGATAAGG,-,0.00)
814	chr6	37857555	37857785	+	7	NA	Intergenic	NA	-13141	NM_001272064	21848	Mm.41063	NM_145076	ENSMUSG00000029833	Trim24	Trim24	A130082H20Rik|AI447469|D430004I05Rik|TIF1|TIF1-alpha|TIF1alpha|Tif1a	tripartite motif-containing 24	protein-coding	0.004348	0.428571		56(AGAGATAAAG,-,0.00)
821	chr3	157934573	157934601	+	7	NA	Intergenic	NA	-9524	NM_145953	107869	Mm.28301	NM_145953	ENSMUSG00000028179	Cth	Cth	0610010I13Rik|AI314617|BC019483|CSE|Cys3	cystathionase (cystathionine gamma-lyase)	protein-coding	0	0.482759
1381	chr5	32733918	32734305	+	7	NA	Intergenic	NA	12231	NM_001347332	320951	Mm.273765	NM_177298	ENSMUSG00000023452	Pisd	Pisd	9030221M09Rik	phosphatidylserine decarboxylase	protein-coding	0.015504	0.561856
1307-2	chr8	44993353	44993756	+	7	NA	intron (NM_001081286, intron 2 of 25)	NA	43346	NM_001081286	14107	Mm.27365	NM_001081286	ENSMUSG00000070047	Fat1	Fat1	2310038E12Rik|AU023433|Fath|mFat1	FAT atypical cadherin 1	protein-coding	0.009926	0.443069
983	chr5	92106588	92106774	+	7	NA	intron (NM_001359197, intron 1 of 10)	NA	-22937	NM_011816	23881	Mm.290530	NM_011816	ENSMUSG00000029405	G3bp2	G3bp2	AA409541|E430034L04Rik|G3BP|mKIAA0660	GTPase activating protein (SH3 domain) binding protein 2	protein-coding	0.026882	0.502674		141(TCTTATCAGT,+,0.00)
804	chr15	50817574	50817745	+	6	NA	intron (NM_001310485, intron 5 of 7)	NA	71390	NM_001310481	83925	Mm.30466	NM_032000	ENSMUSG00000038679	Trps1	Trps1	AI115454|AI447310|D15Ertd586e	transcriptional repressor GATA binding 1	protein-coding	0.011696	0.401163
1004	chr5	53542634	53542844	+	6	NA	Intergenic	NA	-13040	NM_001080928	19664	Mm.209292	NM_009035	ENSMUSG00000039191	Rbpj	Rbpj	AI843960|CBF1|Igkjrb|Igkrsbp|RBP-J|RBP-J kappa|RBP-Jkappa|RBPjk|Rbpsuh	recombination signal binding protein for immunoglobulin kappa J region	protein-coding	0.004762	0.43128		143(AGAGATAAGC,-,0.00)
1058	chr5	104434038	104434294	+	6	NA	promoter-TSS (NM_001204202)	NA	-945	NM_001204203	20750	Mm.288474	NM_009263	ENSMUSG00000029304	Spp1	Spp1	2AR|Apl-1|BNSP|BSPI|Bsp|ETA-1|Eta|OP|Opn|Opnl|Ric|Spp-1	secreted phosphoprotein 1	protein-coding	0.007812	0.470817	84(TCCATTGTCC,+,0.00)
965	chr7	89975585	89975914	+	6	NA	intron (NM_021876, intron 2 of 11)	NA	5227	NM_021876	13626	Mm.380914	NM_021876	ENSMUSG00000030619	Eed	Eed	l(7)5Rn|l7Rn5|lusk	embryonic ectoderm development	protein-coding	0.00304	0.463636		121(GGAGATAAAA,-,0.00)
1353	chr16	64885289	64885497	+	6	NA	Intergenic	NA	33392	NM_001357416	106143	Mm.10160	NM_178647	ENSMUSG00000054604	Cggbp1	Cggbp1	AA960172|AL023996|AW045841	CGG triplet repeat binding protein 1	protein-coding	0.004808	0.4689
811	chr13	44735342	44735760	+	6	NA	intron (NM_021878, intron 2 of 18)	NA	4280	NM_001205043	16468	Mm.25059	NM_021878	ENSMUSG00000038518	Jarid2	Jarid2	Jmj|jumonji	jumonji, AT rich interactive domain 2	protein-coding	0.002392	0.434368
2536	chr5	32708975	32710040	+	6	NA	Intergenic	NA	36835	NM_001347332	320951	Mm.273765	NM_177298	ENSMUSG00000023452	Pisd	Pisd	9030221M09Rik	phosphatidylserine decarboxylase	protein-coding	0.008451	0.361163	449(GTCTTTGTTC,+,0.00),929(GCTTTTGTTT,+,0.00)	184(CAAGATAAAA,-,0.00),400(TCAGATAAGC,-,0.00),689(GCTTATCAGG,+,0.00),722(TTTGATAAGG,-,0.00),747(TGAGATAAAG,-,0.00)
852-2	chr9	78374965	78375257	+	6	NA	Intergenic	NA	3477	NM_026480	67968	Mm.26883	NM_026480	ENSMUSG00000032346	Ooep	Ooep	2410146L05Rik|Floped|Moep19|Sddr	oocyte expressed protein	protein-coding	0	0.460751
992	chr18	46914421	46914693	+	6	NA	Intergenic	NA	-7258	NM_001033446	381142	Mm.329423	NM_001033446	ENSMUSG00000073568	Arl14epl	Arl14epl	Gm949	ADP-ribosylation factor-like 14 effector protein-like	protein-coding	0.014706	0.40293	193(CCTTTTGTCC,+,0.00)	94(TACGATAAGG,-,0.00)
1307	chr5	53466727	53467133	+	6	NA	Intergenic	NA	-88849	NM_001080928	19664	Mm.209292	NM_009035	ENSMUSG00000039191	Rbpj	Rbpj	AI843960|CBF1|Igkjrb|Igkrsbp|RBP-J|RBP-J kappa|RBP-Jkappa|RBPjk|Rbpsuh	recombination signal binding protein for immunoglobulin kappa J region	protein-coding	0.007389	0.390663	234(TCTTTTGTCC,+,0.00)
907	chr10	78048127	78048421	+	6	NA	intron (NM_001081695, intron 2 of 13)	NA	-1568	NM_019448	54427	Mm.13433	NM_019448	ENSMUSG00000000730	Dnmt3l	Dnmt3l	D6Ertd14e|ecat7	DNA (cytosine-5-)-methyltransferase 3-like	protein-coding	0.006803	0.423729	284(AGACAAAGGA,-,0.00)
831	chr4	146530397	146530658	+	5	NA	intron (NR_045468, intron 2 of 2)	NA	15607	NM_001243139	100041433	Mm.441741	NM_001243138	ENSMUSG00000056300	Zfp981	Zfp981	Gm13247	zinc finger protein 981	protein-coding	0.003831	0.343511		125(ACTTATCTGG,+,0.00)
1372	chr11	30750429	30750911	+	5	NA	Intergenic	NA	-21105	NM_134013	103554	Mm.240066	NM_134013	ENSMUSG00000040850	Psme4	Psme4	AA409398|AU041366|TEMO|mKIAA0077	proteasome (prosome, macropain) activator subunit 4	protein-coding	0	0.449275	207(AGACAATGGT,-,0.00),242(CAACAAAAGC,-,0.00)
1338	chr4	55141369	55141792	+	5	NA	Intergenic	NA	193635	NM_172867	242466	Mm.102904	NM_172867	ENSMUSG00000060206	Zfp462	Zfp462	6030417H05|9430078C22Rik|Gt4-2|Zfpip|Znf462	zinc finger protein 462	protein-coding	0.002364	0.443396	76(AAACAATGAC,-,0.00)
653	chr1	182043101	182043354	+	5	NA	Intergenic	NA	-23247	NM_001083120	13800	Mm.87759	NM_008680	ENSMUSG00000022995	Enah	Enah	Mena|NDPP-1|Ndpp1|WBP8	ENAH actin regulator	protein-coding	0.007905	0.46063		190(TCTTATCTGT,+,0.00)
917	chr6	39420506	39420827	+	5	NA	promoter-TSS (NM_001311109)	NA	288	NR_152168	621427	Mm.389742	NR_152168	ENSMUSG00000068601	Gm10244	Mkrn1	Anmkrn1	predicted gene 10244	ncRNA	0.018692	0.543478		176(CTTTATCTAG,+,0.00)
																81 Unique genes						64 sox2 motifs	124 gata6 motifs
															Significantly upregulated in SOX2+ over DP	2/81 (2.4%)
															Significantly upregulated in DP over SOX2+	5/81 (4.9%)
