# Supplementary material for: Transcription factor co-expression mediates lineage priming for embryonic and extra-embryonic differentiation
Source: Stem Cell Reports. 2024 Jan 11;19(2):174–86. doi: 10.1016/j.stemcr.2023.12.002 (PMC10874857; doi:10.1016/j.stemcr.2023.12.002)
Supplement: Table S2. Characteriza5on of DP SOX2 and GATA6 co-bound regions — Table shows a list of the closest PrE genes to the co-bound peaks for SOX2 and GATA6 in DP cells. It also shows how many SOX2 and GATA6 motifs we find in these regions. Genes colored in yellow are differentially upregulated in DP over SOX2+ cells in the scRNA-seq. The ones colored in green are differentially upregulated in SOX2+ over DP cells. [file mmc3.xlsx]

## Sheet: Cobound_SOX2_GATA6_peaks_sorted
PeakID..cmd.annotatePeaks.pl....Results.Cobound_SOX2_GATA6_peaks_sorted_closestGenes_PrE_Boroniak.bed.mm10..m.sox2.motif.gata6.motif..mbed.	Chr	Start	End	Strand	Peak.Score	Focus.Ratio.Region.Size	Annotation	Detailed.Annotation	Distance.to.TSS	Nearest.PromoterID	Entrez.ID	Nearest.Unigene	Nearest.Refseq	Nearest.Ensembl	Gene.Name	closest_proteinCoding	Gene.Alias	Gene.Description	Gene.Type	CpG.	GC.	Sox2.HMG..mES.Sox2.ChIP.Seq.GSE11431..Homer.Distance.From.Peak.sequence.strand.conservation.	Gata6.Zf..HUG1N.GATA6.ChIP.Seq.GSE51936..Homer.Distance.From.Peak.sequence.strand.conservation.
20899	chr5	35104685	35105120	+	103	NA	intron (NM_013587, intron 1 of 7)	NA	797	NM_013587	16976	Mm.277661	NM_013587	ENSMUSG00000029103	Lrpap1	Lrpap1	AA617339|AI790446|AU042172|C77774|HBP44|RAP	low density lipoprotein receptor-related protein associated protein 1	protein-coding	0.002299	0.442661	102(AAACAAAAGC,-,0.00)	353(TCTTATCTCA,+,0.00),399(ACAGATAAAG,-,0.00)
23116	chr12	31229207	31229753	+	90	NA	Intergenic	NA	-35813	NM_008482	16777	Mm.172674	NM_008482	ENSMUSG00000002900	Lamb1	Lamb1	C77966|C80098|C81607|D130003D08Rik|Lamb-1|Lamb1-1	laminin B1	protein-coding	0.009158	0.372943		188(TCTTATCTTA,+,0.00),296(TGAGATAACA,-,0.00),333(TGTTATCTCC,+,0.00)
8457	chr1	134226040	134226347	+	83	NA	intron (NM_001291930, intron 1 of 1)	NA	8663	NM_001291928	11539	Mm.298908	NM_009629	ENSMUSG00000042429	Adora1	Adora1	A1-AR|A1AR|A1R|AA1R|AI848715|ARA1|BB176431|Ri	adenosine A1 receptor	protein-coding	0.016287	0.483766	26(AGACAATGGC,-,0.00),124(GAACAAAGGC,-,0.00)	188(GGTGATAAGA,-,0.00),209(GAAGATAAGG,-,0.00)
11073	chr4	149158299	149158593	+	74	NA	intron (NM_001081274, intron 6 of 12)	NA	7636	NM_001356332	110208	Mm.252080	NM_025801	ENSMUSG00000028961	Pgd	Pgd	0610042A05Rik|AU019875|C78335	phosphogluconate dehydrogenase	protein-coding	0.010204	0.40678		228(GCTTATCAGT,+,0.00)
10428	chr7	109852700	109853113	+	68	NA	intron (NM_020052, intron 3 of 21)	NA	12773	NM_020052	56788	Mm.40447	NM_020052	ENSMUSG00000007279	Scube2	Scube2	4932442O19Rik|Cegf1|Cegp1	signal peptide, CUB domain, EGF-like 2	protein-coding	0.009685	0.516908		229(TAAGATAAGA,-,0.00),312(GCTGATAAGA,-,0.00)
10153	chr9	66698688	66698968	+	66	NA	Intergenic	NA	-14858	NM_001306148	76459	Mm.277921	NM_178396	ENSMUSG00000032373	Car12	Car12	2310047E01Rik|AI314958|CA-XII|Ca12	carbonic anhydrase 12	protein-coding	0.010714	0.451957		138(TGTTATCTCT,+,0.00),196(AAAGATAAGG,-,0.00)
10184	chr19	53022172	53022467	+	61	NA	intron (NM_133216, intron 3 of 20)	NA	-11563	NR_105834	102465220		NR_105834	ENSMUSG00000098730	Mir6407	Xpnpep1	Gm27832|mmu-mir-6407	microRNA 6407	ncRNA	0.013559	0.425676		73(TCTTATCATT,+,0.00),147(TGTGATAAAG,-,0.00)
6781	chr14	41025488	41025912	+	57	NA	Intergenic	NA	-11867	NM_001316737	70564	Mm.27227	NM_027464	ENSMUSG00000021792	Prxl2a	Prxl2a	5730469M10Rik|AU040822|Adrx|Fam213a|Pamm	peroxiredoxin like 2A	protein-coding	0.004717	0.428235		287(CTTTATCTTT,+,0.00),313(ACTTATCTTA,+,0.00),350(CAAGATAACA,-,0.00)
6689	chr8	11266165	11266456	+	57	NA	intron (NR_133670, intron 2 of 52)	NA	-46495	NM_009932	12827	Mm.181021	NM_009932	ENSMUSG00000031503	Col4a2	Col4a2	Col4a-2	collagen, type IV, alpha 2	protein-coding	0.006873	0.445205	195(GGACAATAGG,-,0.00)	44(CCTTATCAAG,+,0.00),90(TAAGATAACA,-,0.00)
8352	chr15	13275872	13276173	+	56	NA	Intergenic	NA	-102347	NM_007666	12563	Mm.57048	NM_007666	ENSMUSG00000039385	Cdh6	Cdh6	cad6	cadherin 6	protein-coding	0.003322	0.410596		70(AGAGATAAGG,-,0.00),105(CCAGATAAGG,-,0.00),223(TGAGATAAGA,-,0.00)
7040	chr16	57539671	57539955	+	53	NA	intron (NM_001040397, intron 4 of 4)	NA	-9429	NM_001177871	78749	Mm.328360	NM_001040397	ENSMUSG00000043336	Filip1l	Filip1l	4631422O05Rik|Doc1	filamin A interacting protein 1-like	protein-coding	0.007042	0.410526		125(CTAGATAACG,-,0.00),170(GAAGATAACA,-,0.00)
11612	chr5	75146171	75146862	+	50	NA	non-coding (NR_045792, exon 4 of 4)	NA	-5735	NR_144636	18595	Mm.221403	NM_011058	ENSMUSG00000029231	Pdgfra	Pdgfra	AI115593|CD140a|Pdgfr-2	platelet derived growth factor receptor, alpha polypeptide	protein-coding	0.002894	0.385838	178(ACCTTTGTTC,+,0.00)	223(ATAGATAACC,-,0.00),473(ACAGATAAGT,-,0.00),493(CTTTATCTGA,+,0.00),572(GGAGATAAAG,-,0.00)
7400	chr7	130148991	130149446	+	50	NA	Intergenic	NA	117590	NM_201601	14183	Mm.16340	NM_010207	ENSMUSG00000030849	Fgfr2	Fgfr2	AU043015|AW556123|Bek|Fgfr-2|Fgfr-7|Fgfr7|KGFR|KGFRTr|svs	fibroblast growth factor receptor 2	protein-coding	0.008791	0.423246	190(GCCTTTGTCT,+,0.00)	147(CCTTATCTTT,+,0.00),180(CCTTATCAAG,+,0.00),307(TCTTATCTGG,+,0.00)
6784	chr18	36151497	36151811	+	49	NA	intron (NM_001167891, intron 1 of 9)	NA	45451	NR_015571	74966	Mm.379238	NM_030089	ENSMUSG00000117852	4930471G03Rik	Nrg2	1700007N01Rik	RIKEN cDNA 4930471G03 gene	ncRNA	0.006369	0.469841	102(CAACAAAAGC,-,0.00)	116(TGAGATAAGA,-,0.00),180(GCAGATAAAG,-,0.00)
6740	chr7	123443886	123444158	+	47	NA	Intergenic	NA	-18272	NM_001109045	11833	Mm.273175	NM_007474	ENSMUSG00000030762	Aqp8	Aqp8	AI255744|AQP-8	aquaporin 8	protein-coding	0.007353	0.373626		157(CCTTATCTTT,+,0.00)
6251	chr1	153356406	153356718	+	47	NA	Intergenic	NA	-23776	NM_010683	226519	Mm.1249	NM_010683	ENSMUSG00000026478	Lamc1	Lamc1	Lamb2	laminin, gamma 1	protein-coding	0.019231	0.41853		212(GCTTATCACC,+,0.00)
4760	chr13	101914913	101915143	+	46	NA	Intergenic	NA	-146811	NM_001077495	18708	Mm.259333	NM_001024955	ENSMUSG00000041417	Pik3r1	Pik3r1	PI3K|p50alpha|p55alpha|p85alpha	phosphoinositide-3-kinase regulatory subunit 1	protein-coding	0.008696	0.441558		91(TCTTATCTCT,+,0.00),107(ACAGATAAGG,-,0.00)
5084	chr15	96846028	96846375	+	43	NA	Intergenic	NA	-146473	NM_175121	67760	Mm.46754	NM_175121	ENSMUSG00000022462	Slc38a2	Slc38a2	5033402L14Rik|AI316867|ATA2|SAT2|mKIAA1382	solute carrier family 38, member 2	protein-coding	0.011527	0.428161		158(GTAGATAACA,-,0.00)
4995	chr12	77710641	77710982	+	43	NA	Intergenic	NA	300670	NM_001252616	53618	Mm.35628	NM_016893	ENSMUSG00000021065	Fut8	Fut8	-	fucosyltransferase 8	protein-coding	0.014663	0.406433	118(TAACAATAGC,-,0.00)	82(GGTTATCTCT,+,0.00)
5009	chr4	100828346	100828790	+	43	NA	intron (NM_198037, intron 1 of 26)	NA	51889	NM_198037	320508	Mm.151962	NM_198037	ENSMUSG00000028532	Cachd1	Cachd1	1190007F10Rik|AI852726|B430218L07Rik|Vwcd1|mKIAA1573	cache domain containing 1	protein-coding	0	0.442697	47(CCTATTGTCT,+,0.00)	70(AGAGATAAGA,-,0.00),83(ATAGATAAGG,-,0.00)
6210	chr7	116508911	116509208	+	43	NA	intron (NM_001360375, intron 2 of 14)	NA	4690	NM_001360375	53322	Mm.9901	NM_016773	ENSMUSG00000030659	Nucb2	Nucb2	AI607786|Calnuc|Nefa|Nesfatin-1	nucleobindin 2	protein-coding	0.003367	0.352349	201(TCCTTTGTCT,+,0.00)	106(GTTTATCTGT,+,0.00),136(TCTTATCTTG,+,0.00),212(TTTTATCAGT,+,0.00)
4994	chr9	71750339	71750653	+	41	NA	intron (NM_026599, intron 1 of 18)	NA	21106	NM_001304362	68178	Mm.99961	NM_026599	ENSMUSG00000032232	Cgnl1	Cgnl1	4933421H10Rik|9930020M10Rik|AI503810|Jacop	cingulin-like 1	protein-coding	0.006369	0.444444		59(TCTGATAAAG,-,0.00),119(TCTTATCACC,+,0.00),130(GCTGATAAGC,-,0.00),140(CTTTATCTGC,+,0.00)
3861	chr10	84542827	84543075	+	39	NA	Intergenic	NA	-9063	NM_175451	216197	Mm.334999	NM_175451	ENSMUSG00000046841	Ckap4	Ckap4	5630400A09Rik|CLIMP-63|P63	cytoskeleton-associated protein 4	protein-coding	0.012097	0.449799		81(TCTTATCTCT,+,0.00),138(GCTTATCACT,+,0.00)
6619	chr2	104098819	104099169	+	39	NA	intron (NM_001111060, intron 2 of 4)	NA	3193	NM_001111060	12509	Mm.247265	NM_007652	ENSMUSG00000032679	Cd59a	Cd59a	AA987121|Cd59|protectin	CD59a antigen	protein-coding	0	0.413105
4509	chr6	108777908	108778174	+	38	NA	Intergenic	NA	-5018	NM_026011	67166	Mm.271178	NM_026011	ENSMUSG00000030105	Arl8b	Arl8b	2610313E07Rik|3100002J04Rik|Arl10c|gie1	ADP-ribosylation factor-like 8B	protein-coding	0.011278	0.441948		120(TCTTATCTCT,+,0.00),178(CTTTATCTCC,+,0.00)
3724	chr13	62880161	62880495	+	38	NA	intron (NM_019395, intron 1 of 6)	NA	7954	NM_019395	14121	Mm.423078	NM_019395	ENSMUSG00000069805	Fbp1	Fbp1	Fbp-2|Fbp2|Fbp3	fructose bisphosphatase 1	protein-coding	0.008982	0.486567		202(AAAGATAACA,-,0.00),232(ACTTATCTCT,+,0.00)
5698	chr12	54568642	54568991	+	37	NA	Intergenic	NA	77196	NR_035439	100316682		NR_035439	ENSMUSG00000106344	Mir1892	Sptssa	Mirn1892|mir-1892|mmu-mir-1892	microRNA 1892	ncRNA	0.005731	0.462857	249(AGACAAAAGG,-,0.00)	144(GGAGATAAGA,-,0.00),165(ACAGATAAGA,-,0.00)
5873	chr12	31221532	31221880	+	36	NA	Intergenic	NA	-43587	NM_008482	16777	Mm.172674	NM_008482	ENSMUSG00000002900	Lamb1	Lamb1	C77966|C80098|C81607|D130003D08Rik|Lamb-1|Lamb1-1	laminin B1	protein-coding	0.008621	0.404011	256(GAACAATGCC,-,0.00),300(TGACAAAGGA,-,0.00)
7038	chr14	99331475	99331793	+	36	NA	Intergenic	NA	32943	NM_009769	12224	Mm.30262	NM_009769	ENSMUSG00000005148	Klf5	Klf5	4930520J07Rik|Bteb2|CKLF|IKLF	Kruppel-like factor 5	protein-coding	0.006289	0.429467		109(GCTTATCTAT,+,0.00),233(CTTTATCTTC,+,0.00)
8162	chr16	21396276	21396733	+	35	NA	Intergenic	NA	-26614	NM_001285893	209018	Mm.235683	NM_145948	ENSMUSG00000033653	Vps8	Vps8	AI315068|AU040738|mKIAA0804	VPS8 CORVET complex subunit	protein-coding	0.008753	0.454148	317(GGACAAAGAG,-,0.00)	202(ACAGATAAGG,-,0.00),352(TAAGATAAGG,-,0.00)
5678	chr18	76245690	76246079	+	35	NA	intron (NM_010754, intron 1 of 10)	NA	4183	NM_010754	17126	Mm.152699	NM_010754	ENSMUSG00000024563	Smad2	Smad2	7120426M23Rik|Madh2|Madr2|Smad-2|mMad2	SMAD family member 2	protein-coding	0.005141	0.433333	80(TCCTTTGTTA,+,0.00)	97(GCAGATAACA,-,0.00)
5249	chr2	140748594	140748960	+	35	NA	intron (NM_001013802, intron 3 of 18)	NA	-77301	NM_001172160	71436	Mm.426781	NM_178382	ENSMUSG00000051379	Flrt3	Flrt3	5530600M07Rik|C430047I10Rik|mKIAA1469	fibronectin leucine rich transmembrane protein 3	protein-coding	0.002732	0.378747		109(GGAGATAAGG,-,0.00),294(GCTTATCTTT,+,0.00)
3719	chr9	92551824	92552105	+	35	NA	intron (NM_011961, intron 1 of 18)	NA	-9095	NR_029474	78575	Mm.407669	NR_029474	ENSMUSG00000103622	B430319G15Rik	Plod2	D530025C14Rik	RIKEN cDNA B430319G15 gene	ncRNA	0.014235	0.41844		122(TGTTATCTAG,+,0.00),214(TTTTATCTAC,+,0.00)
5003	chr9	113657680	113658055	+	35	NA	intron (NM_001164677, intron 15 of 17)	NA	50392	NM_011052	18571	Mm.29816	NM_011052	ENSMUSG00000032504	Pdcd6ip	Pdcd6ip	AI480591|AW544830|Aip1|Alix|C76364|Eig2|mKIAA1375	programmed cell death 6 interacting protein	protein-coding	0.002667	0.37234	132(CAACAAAGGA,-,0.00)	237(TTTTATCTTC,+,0.00),247(AAAGATAACA,-,0.00)
5524	chr12	70633784	70634018	+	34	NA	intron (NR_037248, intron 4 of 4)	NA	180747	NM_028339	72736	Mm.204670	NM_028339	ENSMUSG00000021072	Tmx1	Tmx1	2810425A04Rik|Txndc1	thioredoxin-related transmembrane protein 1	protein-coding	0.025641	0.421277		75(TCTTATCTCT,+,0.00)
4553	chr1	134226830	134227101	+	34	NA	intron (NM_001291930, intron 1 of 1)	NA	7891	NM_001291928	11539	Mm.298908	NM_009629	ENSMUSG00000042429	Adora1	Adora1	A1-AR|A1AR|A1R|AA1R|AI848715|ARA1|BB176431|Ri	adenosine A1 receptor	protein-coding	0.02583	0.529412	21(GAACAAAAGT,-,0.00),175(GCCTTTGTTC,+,0.00)	82(CCTTATCTTC,+,0.00),103(TCTTATCACC,+,0.00)
4312	chr9	92531724	92531991	+	34	NA	Intergenic	NA	-10366	NM_001142916	26432	Mm.79983	NM_011961	ENSMUSG00000032374	Plod2	Plod2	D530025C14Rik|LH2|Plod-2	procollagen lysine, 2-oxoglutarate 5-dioxygenase 2	protein-coding	0.011236	0.395522		136(AAAGATAAGA,-,0.00),146(AAAGATAACA,-,0.00)
5654	chr18	73830388	73830638	+	34	NA	Intergenic	NA	-15075	NM_145494	107029	Mm.36817	NM_145494	ENSMUSG00000024556	Me2	Me2	AW120568|D030040L20Rik|NAD-ME	malic enzyme 2, NAD(+)-dependent, mitochondrial	protein-coding	0.02	0.462151	103(GGACAAAAGA,-,0.00)	140(GGTTATCTCA,+,0.00),166(ACTGATAACC,-,0.00),217(GATGATAACA,-,0.00)
4391	chr2	13489469	13489759	+	32	NA	intron (NM_001081084, intron 3 of 66)	NA	2262	NM_001081084	65969	Mm.313915	NM_001081084	ENSMUSG00000026726	Cubn	Cubn	AA408369|AL022750|D2Wsu88e	cubilin (intrinsic factor-cobalamin receptor)	protein-coding	0.006897	0.450172	190(GAACAAAGCC,-,0.00),233(GAACAAAGCC,-,0.00)	92(ACTGATAAGC,-,0.00)
3631	chr10	17600284	17600584	+	32	NA	Intergenic	NA	-122794	NM_010828	17684	Mm.272321	NM_010828	ENSMUSG00000039910	Cited2	Cited2	AI835299|ER154-like|Mrg1|Msg2|p35srj	Cbp/p300-interacting transactivator, with Glu/Asp-rich carboxy-terminal domain, 2	protein-coding	0.003333	0.408638		182(TGAGATAAAG,-,0.00)
4672	chr11	20165048	20165492	+	31	NA	Intergenic	NA	-36142	NM_008996	19324	Mm.271944	NM_008996	ENSMUSG00000020149	Rab1a	Rab1a	Gtbp|Rab-1|Rab1|Ypt1|mKIAA3012	RAB1A, member RAS oncogene family	protein-coding	0.006757	0.447191	87(GGACAATGGA,-,0.00),420(CTCTTTGTTT,+,0.00)	164(TAAGATAAAG,-,0.00),218(AGAGATAAAG,-,0.00)
4189	chr14	16572892	16573315	+	30	NA	intron (NM_001289761, intron 2 of 8)	NA	2373	NM_011243	218772	Mm.259318	NM_011243	ENSMUSG00000017491	Rarb	Rarb	A830025K23|Hap|Nr1b2	retinoic acid receptor, beta	protein-coding	0.009456	0.412736		164(GCTTATCAGC,+,0.00),213(CCAGATAAAG,-,0.00)
4249	chr9	122147074	122147475	+	30	NA	intron (NM_001357775, intron 4 of 7)	NA	29815	NM_001357776	20623	Mm.257989	NM_133741	ENSMUSG00000038145	Snrk	Snrk	2010012F07Rik|AI448042|AW547029|E030034B15|R74830|mKIAA0096	SNF related kinase	protein-coding	0.002494	0.300995		8(TTTTATCTTA,+,0.00),158(ATAGATAACA,-,0.00),200(ATAGATAACA,-,0.00),260(ATAGATAACA,-,0.00),302(ATAGATAACA,-,0.00),319(ATAGATAACA,-,0.00)
3391	chr1	170102913	170103163	+	30	NA	Intergenic	NA	-14094	NM_022563	18214	Mm.229249	NM_022563	ENSMUSG00000026674	Ddr2	Ddr2	AW495251|Ntrkr3|tyro10	discoidin domain receptor family, member 2	protein-coding	0.012	0.394422		142(GCTTATCTCT,+,0.00),149(TCTTATCTCC,+,0.00)
4734	chr15	6244187	6244699	+	30	NA	Intergenic	NA	-55346	NM_001008702	13132	Mm.240830	NM_023118	ENSMUSG00000022150	Dab2	Dab2	5730435J12Rik|AA960054|AI957090|D15Wsu122e|D630005B22Rik|Doc-2|Doc2|p96	disabled 2, mitogen-responsive phosphoprotein	protein-coding	0.011719	0.423002	42(CCTTTTGTTA,+,0.00),444(AGACAAAGGG,-,0.00)	180(CTAGATAAAG,-,0.00),229(AGAGATAAGA,-,0.00)
3987	chr1	170889361	170889653	+	30	NA	Intergenic	NA	-3967	NR_151476	80915	Mm.34365	NM_023173	ENSMUSG00000026659	Dusp12	Dusp12	1190004O14Rik|AA027408|AW049275|ESTM36|LMW-DSP4|T-DSP4|VH1|mVH1	dual specificity phosphatase 12	protein-coding	0.006849	0.460751
4109	chr2	13496176	13496490	+	30	NA	Intergenic	NA	-4457	NM_001081084	65969	Mm.313915	NM_001081084	ENSMUSG00000026726	Cubn	Cubn	AA408369|AL022750|D2Wsu88e	cubilin (intrinsic factor-cobalamin receptor)	protein-coding	0.003185	0.352381	105(TGACAATGGA,-,0.00)	87(GGAGATAAGA,-,0.00),136(AACGATAAGA,-,0.00)
7015	chr3	80053584	80054118	+	30	NA	Intergenic	NA	167921	NM_133187	68659	Mm.427274	NM_133187	ENSMUSG00000027955	Gask1b	Gask1b	1110032E23Rik|2210419I08Rik|AV011458|Ened|Fam198b|GaskbB	golgi associated kinase 1B	protein-coding	0.003745	0.4
5437	chr13	77291285	77291615	+	29	NA	intron (NM_001145676, intron 12 of 19)	NA	155914	NM_001145676	72371	Mm.81475	NM_028215	ENSMUSG00000071252	2210408I21Rik	2210408I21Rik	-	RIKEN cDNA 2210408I21 gene	protein-coding	0.006061	0.371601	261(GCCATTGTTT,+,0.00)	86(GCTGATAACA,-,0.00),233(TCTTATCTGA,+,0.00),275(AAAGATAACA,-,0.00)
3466	chr5	91688173	91688471	+	29	NA	Intergenic	NA	78978	NR_045383	73452	Mm.396233	NR_045383	ENSMUSG00000101978	1700063O14Rik	Parm1	-	RIKEN cDNA 1700063O14 gene	ncRNA	0.006711	0.334448	64(GCTTTTGTTC,+,0.00)	87(ACAGATAAAG,-,0.00),138(CAAGATAAAA,-,0.00),182(TGTGATAAAA,-,0.00)
5795	chr17	26240120	26240482	+	29	NA	intron (NM_001206335, intron 1 of 12)	NA	3941	NM_001357894	106581	Mm.28844	NM_207217	ENSMUSG00000024187	Fam234a	Fam234a	Itfg3	family with sequence similarity 234, member A	protein-coding	0.013812	0.393939	128(TCTTTTGTTG,+,0.00)	55(ACTTATCTTT,+,0.00),120(GCTTATCTTC,+,0.00),243(AAAGATAAGA,-,0.00)
6903	chr10	111575946	111576406	+	28	NA	Intergenic	NA	18097	NR_045344	71321	Mm.410785	NR_045344	ENSMUSG00000097082	4933440J02Rik	Phlda1	-	RIKEN cDNA 4933440J02 gene	ncRNA	0.015217	0.472885
4772	chr1	153358555	153359073	+	28	NA	Intergenic	NA	-26028	NM_010683	226519	Mm.1249	NM_010683	ENSMUSG00000026478	Lamc1	Lamc1	Lamb2	laminin, gamma 1	protein-coding	0.017375	0.472062	223(GAACAATGAG,-,0.00)	248(CTTTATCTCC,+,0.00)
3278	chr16	62937738	62938034	+	28	NA	Intergenic	NA	83579	NM_011173	19128	Mm.127156	NM_011173	ENSMUSG00000022912	Pros1	Pros1	AW214361	protein S (alpha)	protein-coding	0.006757	0.414141	58(CCTTTTGTTT,+,0.00)	173(ACAGATAAGA,-,0.00)
4105	chr5	75118038	75118283	+	27	NA	intron (NR_045792, intron 1 of 3)	NA	7839	NR_045792	100503184	Mm.386273	NR_045792	ENSMUSG00000107192	Gm19583	Pdgfra	-	predicted gene, 19583	ncRNA	0.008163	0.45935		55(AGAGATAAAA,-,0.00),101(GCTTATCAAG,+,0.00)
3238	chr2	69582849	69583024	+	27	NA	intron (NM_001081088, intron 1 of 78)	NA	3093	NM_001081088	14725	Mm.23847	NM_001081088	ENSMUSG00000027070	Lrp2	Lrp2	AI315343|AW536255|D230004K18Rik|Gp330|Megalin|b2b1625.2Clo	low density lipoprotein receptor-related protein 2	protein-coding	0.011429	0.448864		139(GGAGATAAAC,-,0.00)
3406	chr7	107601102	107601405	+	26	NA	intron (NM_008905, intron 1 of 24)	NA	-5591	NM_001163557	19024	Mm.2817	NM_008905	ENSMUSG00000036528	Ppfibp2	Ppfibp2	Cclp1	PTPRF interacting protein, binding protein 2 (liprin beta 2)	protein-coding	0.006601	0.4375		165(AGAGATAAAG,-,0.00),191(GGTTATCTAA,+,0.00)
4039	chr9	64759224	64759567	+	26	NA	Intergenic	NA	-21639	NM_017382	53869	Mm.1387	NM_017382	ENSMUSG00000004771	Rab11a	Rab11a	-	RAB11A, member RAS oncogene family	protein-coding	0.011662	0.375	218(GAACAATGCA,-,0.00)	114(TCAGATAAGC,-,0.00),208(CGAGATAACA,-,0.00)
4986	chr7	112780992	112781306	+	26	NA	intron (NM_001166584, intron 2 of 13)	NA	101793	NM_009346	21676	Mm.24685	NM_009346	ENSMUSG00000055320	Tead1	Tead1	2610024B07Rik|B230114H05Rik|Gtrgeo5|TEAD-1|TEF-1|Tcf13|mTEF-1	TEA domain family member 1	protein-coding	0.009554	0.492063		295(CCTGATAAGG,-,0.00)
3210	chr5	75118375	75118628	+	26	NA	intron (NR_045792, intron 1 of 3)	NA	8180	NR_045792	100503184	Mm.386273	NR_045792	ENSMUSG00000107192	Gm19583	Pdgfra	-	predicted gene, 19583	ncRNA	0.011858	0.385827	164(AAACAAAGGT,-,0.00)	70(TCTTATCTTC,+,0.00),126(GGTTATCTAT,+,0.00)
2861	chr1	56953640	56953940	+	26	NA	intron (NM_139146, intron 2 of 10)	NA	17544	NM_139146	212712	Mm.145599	NM_139146	ENSMUSG00000038331	Satb2	Satb2	BAP002|mKIAA1034	special AT-rich sequence binding protein 2	protein-coding	0.006667	0.465116	77(GCCTTTGTCC,+,0.00)	149(GTTTATCTCG,+,0.00)
4185	chr10	21746054	21746516	+	25	NA	Intergenic	NA	55440	NR_045843	432436	Mm.244553	NM_001004162	ENSMUSG00000056716	Gm5420	Sgk1	EG432436	predicted gene 5420	ncRNA	0.008658	0.414687	57(CCTATTGTCT,+,0.00),141(GCCATTGTCT,+,0.00),175(GAACAATGGC,-,0.00)	249(TTTTATCACC,+,0.00)
4204	chr7	130141193	130141637	+	25	NA	Intergenic	NA	125393	NM_201601	14183	Mm.16340	NM_010207	ENSMUSG00000030849	Fgfr2	Fgfr2	AU043015|AW556123|Bek|Fgfr-2|Fgfr-7|Fgfr7|KGFR|KGFRTr|svs	fibroblast growth factor receptor 2	protein-coding	0.006757	0.460674	347(TCTTTTGTTT,+,0.00)	50(AGAGATAACA,-,0.00),146(AGAGATAACC,-,0.00),330(TTTTATCTTC,+,0.00)
3276	chr7	66070330	66070671	+	25	NA	intron (NM_021336, intron 6 of 8)	NA	-9149	NM_001348246	109815	Mm.482127	NM_024439	ENSMUSG00000075701	Selenos	Selenos	1500011E07Rik|C78786|H-4|H-47|H4|H47|Sels|Seps1|Vimp	selenoprotein S	protein-coding	0.008798	0.400585		156(AAAGATAAGA,-,0.00)
4059	chr10	52293121	52293576	+	24	NA	intron (NM_001347444, intron 4 of 9)	NA	59729	NM_025705	66686	Mm.62982	NM_025705	ENSMUSG00000019891	Dcbld1	Dcbld1	4631413K11Rik	discoidin, CUB and LCCL domain containing 1	protein-coding	0.002198	0.410088	148(TTTATTGTTC,+,0.00)	262(GTTTATCTCT,+,0.00),298(CCTTATCTGT,+,0.00)
2591	chr9	114882049	114882275	+	24	NA	Intergenic	NA	-38010	NM_027294	70031	Mm.150064	NM_027294	ENSMUSG00000041012	Cmtm8	Cmtm8	2700018N07Rik|AA408515|Cklfsf8	CKLF-like MARVEL transmembrane domain containing 8	protein-coding	0.004425	0.396476	92(TCCTTTGTTG,+,0.00)	108(TCAGATAACA,-,0.00)
3386	chr6	92684492	92684806	+	24	NA	intron (NM_001081146, intron 2 of 8)	NA	21535	NM_001081146	243548	Mm.248820	NM_001081146	ENSMUSG00000030020	Prickle2	Prickle2	6230400G14Rik|6720451F06Rik|mpk2	prickle planar cell polarity protein 2	protein-coding	0.003185	0.387302		112(AAAGATAAGG,-,0.00),133(TCTTATCTGC,+,0.00),187(CTTTATCTAG,+,0.00)
3220	chr4	106830829	106831053	+	24	NA	Intergenic	NA	-25934	NM_001347159	329910	Mm.222956	NM_025590	ENSMUSG00000034853	Acot11	Acot11	1110020M10Rik|2010309H15Rik|AW060409|BFIT|BFIT1|Thea|Them1|mKIAA0707	acyl-CoA thioesterase 11	protein-coding	0.004464	0.448889	170(TCTTTTGTTT,+,0.00)	71(GGAGATAAGA,-,0.00)
3035	chr11	94619739	94620015	+	23	NA	Intergenic	NA	-9900	NM_133807	98238	Mm.172720	NM_133807	ENSMUSG00000020869	Lrrc59	Lrrc59	AA959742|C78668	leucine rich repeat containing 59	protein-coding	0.01087	0.444043	111(AAACAAAAGA,-,0.00)	239(AAAGATAAGG,-,0.00)
4556	chr2	140707597	140708036	+	23	NA	intron (NM_001013802, intron 3 of 18)	NA	-36340	NM_001172160	71436	Mm.426781	NM_178382	ENSMUSG00000051379	Flrt3	Flrt3	5530600M07Rik|C430047I10Rik|mKIAA1469	fibronectin leucine rich transmembrane protein 3	protein-coding	0.009112	0.427273		129(GTTGATAAGA,-,0.00),176(TCAGATAAAA,-,0.00)
2882	chr1	153369064	153369425	+	22	NA	Intergenic	NA	-36458	NM_010683	226519	Mm.1249	NM_010683	ENSMUSG00000026478	Lamc1	Lamc1	Lamb2	laminin, gamma 1	protein-coding	0.01662	0.472376		133(CTTTATCTAC,+,0.00),218(GCTTATCTTG,+,0.00)
5092	chr2	69602133	69602575	+	22	NA	Intergenic	NA	-16325	NM_001081088	14725	Mm.23847	NM_001081088	ENSMUSG00000027070	Lrp2	Lrp2	AI315343|AW536255|D230004K18Rik|Gp330|Megalin|b2b1625.2Clo	low density lipoprotein receptor-related protein 2	protein-coding	0.002262	0.399549		263(TCTTATCTTG,+,0.00)
4314	chr1	130683853	130684327	+	22	NA	Intergenic	NA	-2519	NR_028304	12270	Mm.380517	NR_028304		C4bp-ps1	Pfkfb2	C4bpb	complement component 4 binding protein, pseudogene 1	pseudo	0.004219	0.433684	183(ACTATTGTCC,+,0.00)	167(CCTTATCAAC,+,0.00),252(CCTTATCACC,+,0.00)
5200	chr6	54019261	54019736	+	22	NA	Intergenic	NA	-20434	NM_001163640	69993	Mm.321147	NM_023543	ENSMUSG00000004633	Chn2	Chn2	1700026N20Rik|4930557O16Rik|ARHGAP3|Bch	chimerin 2	protein-coding	0.004211	0.390756		206(GAAGATAAAC,-,0.00),382(GCTTATCTAC,+,0.00),415(TCTTATCTCT,+,0.00)
3772	chr3	138676486	138676790	+	22	NA	Intergenic	NA	50346	NR_040545	74635	Mm.410825	NR_040545	ENSMUSG00000105838	4930425O10Rik	Tspan5	-	RIKEN cDNA 4930425O10 gene	ncRNA	0.009868	0.436066		156(TCTTATCATG,+,0.00),217(TGTTATCTCC,+,0.00),290(TCTTATCAAG,+,0.00)
2293	chr5	137337109	137337409	+	22	NA	promoter-TSS (NM_001359611)	NA	-399	NM_001359611	83704	Mm.235625	NM_031406	ENSMUSG00000037344	Slc12a9	Slc12a9	CIP1	solute carrier family 12 (potassium/chloride transporters), member 9	protein-coding	0.006667	0.488372	189(GCTTTTGTTA,+,0.00)	128(AAAGATAACA,-,0.00),149(TATGATAACA,-,0.00)
3309	chr11	19023128	19023550	+	22	NA	Intergenic	NA	-4370	NM_010789	17268	Mm.356578	NM_010789	ENSMUSG00000020160	Meis1	Meis1	C530044H18Rik|Evi8	Meis homeobox 1	protein-coding	0.011848	0.408983		201(GGCGATAAGA,-,0.00)
3077	chr15	6044705	6045107	+	21	NA	promoter-TSS (NR_155428)	NA	-202	NR_155429	105245876	Mm.128197	NR_155428		Gm41259	Dab2	-	predicted gene, 41259	ncRNA	0.007463	0.409429		221(CCTTATCTGG,+,0.00),341(TCTTATCTGA,+,0.00)
3341	chr13	118705903	118706194	+	21	NA	Intergenic	NA	-8651	NM_008002	14165	Mm.317323	NM_008002	ENSMUSG00000021732	Fgf10	Fgf10	AEY17|BB213776|Fgf-10|Gsfaey17	fibroblast growth factor 10	protein-coding	0.003436	0.445205		58(GCTTATCTGG,+,0.00),183(TCTTATCAAC,+,0.00)
3757	chr11	55428790	55429103	+	21	NA	Intergenic	NA	-8866	NM_001290817	20692	Mm.291442	NM_009242	ENSMUSG00000018593	Sparc	Sparc	BM-40|ON	secreted acidic cysteine rich glycoprotein	protein-coding	0.019169	0.423567		105(GGTTATCTTT,+,0.00)
2106	chr18	20042676	20042936	+	21	NA	intron (NM_001317365, intron 9 of 15)	NA	16748	NM_001317365	13506	Mm.280547	NM_013505	ENSMUSG00000024331	Dsc2	Dsc2	AW228162	desmocollin 2	protein-coding	0	0.436782		116(TGAGATAAGG,-,0.00)
3220-2	chr9	70487353	70487801	+	21	NA	intron (NM_001357494, intron 2 of 14)	NA	15801	NM_001357494	93836	Mm.29783	NM_033604	ENSMUSG00000032217	Rnf111	Rnf111	ARK|Arkadia	ring finger 111	protein-coding	0.008929	0.447661
2022	chr1	151178614	151178979	+	21	NA	Intergenic	NA	40762	NR_038011	402734	Mm.337666	NR_038011		C730036E19Rik	Ivns1abp	lncLSTR	RIKEN cDNA C730036E19 gene	ncRNA	0.00274	0.45082	231(TCCTTTGTTA,+,0.00)	210(AGAGATAAAG,-,0.00)
1665	chr13	53470865	53471037	+	21	NA	intron (NM_013601, intron 1 of 1)	NA	1829	NM_013601	17702	Mm.1763	NM_013601	ENSMUSG00000021469	Msx2	Msx2	BB122635|Hox-8|Hox8|Hox8.1	msh homeobox 2	protein-coding	0.017442	0.445087	42(GCACAAAGGA,-,0.00)	54(TCAGATAAGA,-,0.00)
3326	chr10	17652164	17652459	+	21	NA	Intergenic	NA	-70917	NM_010828	17684	Mm.272321	NM_010828	ENSMUSG00000039910	Cited2	Cited2	AI835299|ER154-like|Mrg1|Msg2|p35srj	Cbp/p300-interacting transactivator, with Glu/Asp-rich carboxy-terminal domain, 2	protein-coding	0.00339	0.378378	126(ACCTTTGTTT,+,0.00)	16(CCTTATCAAC,+,0.00),117(GGAGATAAAA,-,0.00)
2433	chr2	168840961	168841198	+	20	NA	Intergenic	NA	71524	NM_001370946	22722	Mm.2095	NM_009564	ENSMUSG00000027551	Zfp64	Zfp64	Gm38422	zinc finger protein 64	protein-coding	0.012658	0.415966		173(TCAGATAAGT,-,0.00)
3836	chr5	76906252	76906688	+	20	NA	promoter-TSS (NM_173765)	NA	-956	NM_173765	231326	Mm.39271	NM_173765	ENSMUSG00000055923	Aasdh	Aasdh	A230062G08Rik|A830035E16|Acsf4|U26	aminoadipate-semialdehyde dehydrogenase	protein-coding	0.004587	0.432494	27(AAACAAAGGA,-,0.00),260(GGCATTGTTA,+,0.00),319(CCCATTGTCC,+,0.00)	43(CCTTATCTGC,+,0.00),240(CTTTATCTTA,+,0.00),249(ACTTATCTCT,+,0.00)
2340	chr19	36290929	36291214	+	20	NA	Intergenic	NA	-57258	NM_001368690	76073	Mm.259180	NM_029508	ENSMUSG00000024805	Pcgf5	Pcgf5	0610009F02Rik|1110054A01Rik|5830406C17Rik|5830443C21Rik|9530023M17Rik|AI324127	polycomb group ring finger 5	protein-coding	0.007018	0.461538	187(AGACAATGGG,-,0.00)	144(GATGATAAGG,-,0.00),155(AGAGATAAGG,-,0.00)
3224	chr1	153543079	153543344	+	20	NA	intron (NM_028749, intron 2 of 11)	NA	6503	NM_028749	74091	Mm.24887	NM_028749	ENSMUSG00000042684	Npl	Npl	0610033B02Rik	N-acetylneuraminate pyruvate lyase	protein-coding	0.018868	0.481203		119(GCTTATCTAT,+,0.00)
6349	chr2	51072721	51073353	+	20	NA	Intergenic	NA	76074	NM_028810	74194	Mm.46497	NM_028810	ENSMUSG00000017144	Rnd3	Rnd3	2610017M01Rik|AI661404|Arhe|Rhoe	Rho family GTPase 3	protein-coding	0.018987	0.423381		8(TGAGATAAGC,-,0.00),67(TTTTATCTGG,+,0.00),109(TGTTATCTTA,+,0.00),317(CCTTATCTCT,+,0.00)
2631	chr11	85167704	85167924	+	19	NA	Intergenic	NA	-3282	NM_028589	73634	Mm.48850	NM_028589	ENSMUSG00000018479	1700125H20Rik	1700125H20Rik	-	RIKEN cDNA 1700125H20 gene	protein-coding	0.004545	0.38914		66(CGTGATAAGA,-,0.00)
2551	chr7	28766578	28766776	+	19	NA	promoter-TSS (NM_001122765)	NA	-33	NM_001306222	18036	Mm.220333	NM_010908	ENSMUSG00000030595	Nfkbib	Nfkbib	I(Kappa)B(beta)|I-kappa-B-beta|IKB-beta|IKappaBbeta|IkB|IkBb|NF-kappa-BIB|ikB-B	nuclear factor of kappa light polypeptide gene enhancer in B cells inhibitor, beta	protein-coding	0.050505	0.497487
2605	chr10	111583492	111583796	+	19	NA	Intergenic	NA	10629	NR_045344	71321	Mm.410785	NR_045344	ENSMUSG00000097082	4933440J02Rik	Phlda1	-	RIKEN cDNA 4933440J02 gene	ncRNA	0.019737	0.436066		68(CCTTATCTGT,+,0.00),125(CTAGATAAAG,-,0.00)
2751	chr3	69657904	69658159	+	18	NA	Intergenic	NA	-59071	NM_020026	26879	Mm.153710	NM_020026	ENSMUSG00000043300	B3galnt1	B3galnt1	B3galt3|b3GT3	UDP-GalNAc:betaGlcNAc beta 1,3-galactosaminyltransferase, polypeptide 1	protein-coding	0.007843	0.34375	92(TCCTTTGTTC,+,0.00)	84(CCTTATCTTC,+,0.00),184(TTTTATCTTG,+,0.00)
2437	chr1	45883492	45883769	+	18	NA	Intergenic	NA	41964	NM_016917	53945	Mm.28756	NM_016917	ENSMUSG00000025993	Slc40a1	Slc40a1	Dusg|Fpn1|IREG1|MTP|MTP1|Ol5|Pcm|Slc11a3|Slc39a1	solute carrier family 40 (iron-regulated transporter), member 1	protein-coding	0	0.395683	74(AAACAATAGA,-,0.00)	154(TCTTATCTCT,+,0.00)
2952	chr13	118709910	118710214	+	18	NA	Intergenic	NA	-4637	NM_008002	14165	Mm.317323	NM_008002	ENSMUSG00000021732	Fgf10	Fgf10	AEY17|BB213776|Fgf-10|Gsfaey17	fibroblast growth factor 10	protein-coding	0.003289	0.4		160(CCTTATCTCT,+,0.00),207(GATGATAAGA,-,0.00)
2270	chr19	43982004	43982368	+	18	NA	intron (NM_030703, intron 1 of 8)	NA	4334	NM_030703	93721	Mm.206774	NM_030703	ENSMUSG00000025196	Cpn1	Cpn1	0610011F20Rik|CPN	carboxypeptidase N, polypeptide 1	protein-coding	0.010989	0.427397		180(TCTGATAAGA,-,0.00)
2769	chr18	76204580	76204910	+	18	NA	Intergenic	NA	34193	NR_105776	102465184		NR_105776	ENSMUSG00000098276	Mir6358	Smad2	Gm27830|mmu-mir-6358	microRNA 6358	ncRNA	0.00303	0.471299
2579	chr2	122212816	122213217	+	18	NA	Intergenic	NA	-21823	NM_146126	20322	Mm.371580	NM_146126	ENSMUSG00000027227	Sord	Sord	SDH|Sdh-1|Sdh1|Sodh-1|XDH	sorbitol dehydrogenase	protein-coding	0.007481	0.41791		195(CCTGATAAGC,-,0.00)
2362	chr6	54096330	54096648	+	18	NA	intron (NM_001163640, intron 1 of 12)	NA	56557	NM_001163640	69993	Mm.321147	NM_023543	ENSMUSG00000004633	Chn2	Chn2	1700026N20Rik|4930557O16Rik|ARHGAP3|Bch	chimerin 2	protein-coding	0.003145	0.416928	3(TCCTTTGTTC,+,0.00)	58(TGTTATCTGC,+,0.00)
1513	chr10	17622840	17623093	+	17	NA	Intergenic	NA	-100262	NM_010828	17684	Mm.272321	NM_010828	ENSMUSG00000039910	Cited2	Cited2	AI835299|ER154-like|Mrg1|Msg2|p35srj	Cbp/p300-interacting transactivator, with Glu/Asp-rich carboxy-terminal domain, 2	protein-coding	0	0.444882		60(AGAGATAAGA,-,0.00)
1510	chr11	76855098	76855318	+	17	NA	Intergenic	NA	-8200	NM_007754	12874	Mm.276736	NM_007754	ENSMUSG00000020841	Cpd	Cpd	AA960140|AW322530|D830034L15Rik	carboxypeptidase D	protein-coding	0.013636	0.447964	91(TCCTTTGTTT,+,0.00)	67(GTTTATCTCT,+,0.00)
1661	chr19	29945582	29945808	+	17	NA	promoter-TSS (NM_001164724)	NA	-95	NM_001164724	77125	Mm.182359	NM_133775	ENSMUSG00000024810	Il33	Il33	9230117N10Rik|Il-33|Il1f11|NF-HEV	interleukin 33	protein-coding	0.022124	0.414097
2488-2	chrX	133675200	133675443	+	17	NA	intron (NM_001105246, intron 2 of 4)	NA	-12459	NR_153117	102632590	Mm.403836	NR_153117	ENSMUSG00000096978	Gm26851	Pcdh19	-	predicted gene, 26851	ncRNA	0.00823	0.454918	117(TAACAAAAGA,-,0.00)	152(TGTGATAAGA,-,0.00)
2662	chr18	53161371	53161661	+	17	NA	Intergenic	NA	-14776	NM_001357463	67804	Mm.252171	NM_026386	ENSMUSG00000034484	Snx2	Snx2	0610030A03Rik	sorting nexin 2	protein-coding	0.010345	0.463918	165(TGACAAAGGC,-,0.00),192(AGACAATAGC,-,0.00)	277(TGTTATCTTG,+,0.00)
2204	chr19	43983588	43983859	+	17	NA	intron (NM_030703, intron 1 of 8)	NA	2797	NM_030703	93721	Mm.206774	NM_030703	ENSMUSG00000025196	Cpn1	Cpn1	0610011F20Rik|CPN	carboxypeptidase N, polypeptide 1	protein-coding	0.00738	0.463235		69(GCTGATAAAA,-,0.00),126(TGTTATCTCT,+,0.00)
2471	chr8	95381528	95381889	+	17	NA	Intergenic	NA	29412	NM_008609	17388	Mm.217116	NM_008609	ENSMUSG00000031790	Mmp15	Mmp15	AI503551|MT-MMP 2|MT2-MMP	matrix metallopeptidase 15	protein-coding	0.01108	0.422652		69(TCTTATCTAC,+,0.00)
1897	chr4	56956219	56956484	+	16	NA	Intergenic	NA	-8922	NM_001369261	242474	Mm.296632	NM_175518	ENSMUSG00000055296	Tmem245	Tmem245	A630051L19Rik|AI957324|D730040F13Rik	transmembrane protein 245	protein-coding	0.022642	0.503759		85(TCTTATCACA,+,0.00)
4297	chr10	19157479	19158043	+	16	NA	intron (NR_038021, intron 1 of 3)	NA	-9477	NR_038022	100504265	Mm.383417	NR_038021		Gm20139	Tnfaip3	-	predicted gene, 20139	ncRNA	0.008865	0.414159	180(AGACAATGGA,-,0.00),341(TTCATTGTCC,+,0.00)	241(CCTTATCTTG,+,0.00),492(TCTTATCTCT,+,0.00)
3211	chr3	30788498	30789002	+	16	NA	Intergenic	NA	-4126	NM_027016	69276	Mm.26017	NM_027016	ENSMUSG00000027706	Sec62	Sec62	3100002M17Rik|AI844545|AW545092|Dtrp1|HTP1|Tloc1	SEC62 homolog (S. cerevisiae)	protein-coding	0.009921	0.427723		267(AATGATAAGG,-,0.00)
2066	chr5	147893332	147893594	+	16	NA	intron (NM_001357002, intron 2 of 5)	NA	1352	NM_027872	71706	Mm.153218	NM_027872	ENSMUSG00000029650	Slc46a3	Slc46a3	1200006F02Rik	solute carrier family 46, member 3	protein-coding	0.01145	0.498099		88(TCTTATCTAA,+,0.00)
2374	chr14	41017560	41017823	+	16	NA	Intergenic	NA	-3858	NM_001316737	70564	Mm.27227	NM_027464	ENSMUSG00000021792	Prxl2a	Prxl2a	5730469M10Rik|AU040822|Adrx|Fam213a|Pamm	peroxiredoxin like 2A	protein-coding	0	0.382576
2101	chr10	87935695	87935988	+	16	NA	3' UTR (NM_001314010, exon 5 of 5)	NA	-30830	NR_000040	22172	Mm.391420	NR_000040		Tyms-ps	Tyms-ps	-	thymidylate synthase, pseudogene	pseudo	0.006826	0.363946	236(CTCTTTGTTC,+,0.00)	84(AGAGATAAGA,-,0.00),175(TCTTATCATT,+,0.00),200(CCAGATAAGA,-,0.00)
2114	chr5	100757743	100757988	+	16	NA	Intergenic	NA	-38149	NM_152803	15442	Mm.265786	NM_152803	ENSMUSG00000035273	Hpse	Hpse	HSE1|Hpa|Hpr1	heparanase	protein-coding	0	0.406504	169(TCTATTGTTA,+,0.00)	98(TGAGATAAGA,-,0.00),112(CCTTATCTAA,+,0.00)
2081	chr2	3050129	3050401	+	16	NA	Intergenic	NA	-63959	NM_001310434	269233	Mm.23044	NM_001081161	ENSMUSG00000050530	Fam171a1	Fam171a1	9630050M13Rik|AA409679	family with sequence similarity 171, member A1	protein-coding	0	0.417582		31(GTAGATAAGG,-,0.00)
1626	chr10	78474371	78474616	+	16	NA	Intergenic	NA	-9545	NM_172134	216134	Mm.206159	NM_172134	ENSMUSG00000032788	Pdxk	Pdxk	2310036D04Rik|AA119688|C77999	pyridoxal (pyridoxine, vitamin B6) kinase	protein-coding	0.012245	0.398374		151(CCTTATCTTC,+,0.00)
2338	chr9	15464711	15465039	+	16	NA	Intergenic	NA	-28557	NM_001359604	170748	Mm.86572	NM_133214	ENSMUSG00000058173	Smco4	Smco4	Fn5	single-pass membrane protein with coiled-coil domains 4	protein-coding	0.012195	0.455927	147(TCTATTGTTC,+,0.00)
3245	chr12	77336339	77336783	+	15	NA	intron (NM_016893, intron 4 of 11)	NA	-52303	NM_001252615	53618	Mm.35628	NM_016893	ENSMUSG00000021065	Fut8	Fut8	-	fucosyltransferase 8	protein-coding	0.002252	0.431461		320(AGAGATAACA,-,0.00),343(CTTTATCTCC,+,0.00)
1141	chr1	119497689	119497849	+	15	NA	intron (NM_022327, intron 1 of 4)	NA	7013	NM_022327	64143	Mm.27832	NM_022327	ENSMUSG00000004451	Ralb	Ralb	5730472O18Rik	v-ral simian leukemia viral oncogene B	protein-coding	0.00625	0.478261	81(CAACAATGGA,-,0.00)	73(TTTTATCACA,+,0.00)
2102	chrX	5925836	5926107	+	15	NA	Intergenic	NA	-121536	NM_021431	58242	Mm.41198	NM_021431	ENSMUSG00000073295	Nudt11	Nudt11	DIPP3|DIPP3b|Dipp3a|Nudt10	nudix (nucleoside diphosphate linked moiety X)-type motif 11	protein-coding	0.00738	0.441176		161(AGAGATAAGG,-,0.00)
2319	chr8	33306142	33306386	+	15	NA	intron (NM_011721, intron 16 of 33)	NA	79263	NM_001122822	22427	Mm.228805	NM_011721	ENSMUSG00000031583	Wrn	Wrn	AI846146	Werner syndrome RecQ like helicase	protein-coding	0.02459	0.404082		8(TCTTATCTCA,+,0.00),76(CGTTATCTGC,+,0.00)
1634	chr2	168846396	168846666	+	15	NA	Intergenic	NA	66072	NM_001370946	22722	Mm.2095	NM_009564	ENSMUSG00000027551	Zfp64	Zfp64	Gm38422	zinc finger protein 64	protein-coding	0.014815	0.457565		204(TGTGATAAGG,-,0.00)
2328	chr12	54802280	54802658	+	14	NA	Intergenic	NA	-6807	NM_026998	72183	Mm.28240	NM_026998	ENSMUSG00000005656	Snx6	Snx6	2010006G21Rik|2610032J07Rik|2810425K19Rik|AU018928|C85963	sorting nexin 6	protein-coding	0.005291	0.398417	279(AAACAAAAGC,-,0.00)
2223	chr11	60100862	60101126	+	14	NA	Intergenic	NA	-4019	NM_009021	19377	Mm.296366	NM_009021	ENSMUSG00000062115	Rai1	Rai1	Gt1	retinoic acid induced 1	protein-coding	0.003788	0.437736	119(TCTTTTGTTT,+,0.00),173(CCTTTTGTTT,+,0.00)	80(AGTGATAAGC,-,0.00),212(ACAGATAAGC,-,0.00)
1890	chr5	75137769	75138170	+	14	NA	intron (NR_045792, intron 2 of 3)	NA	-14282	NR_144636	18595	Mm.221403	NM_011058	ENSMUSG00000029231	Pdgfra	Pdgfra	AI115593|CD140a|Pdgfr-2	platelet derived growth factor receptor, alpha polypeptide	protein-coding	0.017456	0.422886	283(CCCATTGTTC,+,0.00)
1327	chr1	179723129	179723350	+	14	NA	intron (NM_001370897, intron 7 of 22)	NA	21961	NM_001370897	383592		NM_001370897	ENSMUSG00000087236	Kif28	Kif28	Gm1305|Kif28p	kinesin family member 28	protein-coding	0.00905	0.441441	52(GAACAATGCC,-,0.00),134(GAACAATGCA,-,0.00)	94(TAAGATAACA,-,0.00)
1516	chr15	5932916	5933115	+	14	NA	Intergenic	NA	111689	NR_155428	105245876	Mm.128197	NR_155428		Gm41259	Dab2	-	predicted gene, 41259	ncRNA	0.005025	0.43	65(TCCATTGTCC,+,0.00)	73(CCAGATAAGC,-,0.00),93(TAAGATAAGC,-,0.00)
1341	chr3	69434712	69434862	+	14	NA	intron (NM_178726, intron 1 of 3)	NA	117869	NM_178726	242083	Mm.40577	NM_178726	ENSMUSG00000027784	Ppm1l	Ppm1l	3222401G13|5930404J21Rik|AI481720|AW045850|PP2C|PP2Cepsilon|Pp2ce|Ppp2ce|mKIAA4175	protein phosphatase 1 (formerly 2C)-like	protein-coding	0.006667	0.357616		72(CTTTATCTTT,+,0.00)
1282	chr1	105310296	105310547	+	14	NA	intron (NM_001160368, intron 1 of 1)	NA	-45586	NR_151539	100504568	Mm.321153	NR_151538	ENSMUSG00000097482	Gm17634	Rnf152	-	predicted gene, 17634	ncRNA	0	0.496032	139(CCCATTGTTA,+,0.00)	160(CCTTATCTGA,+,0.00)
1694	chr9	66597827	66598109	+	14	NA	Intergenic	NA	-4853	NM_001302122	235441	Mm.32465	NM_144937	ENSMUSG00000032376	Usp3	Usp3	AA409661|BC017156	ubiquitin specific peptidase 3	protein-coding	0.014184	0.409894	247(TCTTTTGTTA,+,0.00)	153(TCTTATCAAA,+,0.00),173(GCAGATAAAA,-,0.00)
2291	chr2	168841286	168841780	+	13	NA	Intergenic	NA	71070	NM_001370946	22722	Mm.2095	NM_009564	ENSMUSG00000027551	Zfp64	Zfp64	Gm38422	zinc finger protein 64	protein-coding	0.026316	0.476768	28(TGACAAAGGC,-,0.00)	165(GCAGATAAAG,-,0.00)
1375	chr5	34579516	34579720	+	13	NA	intron (NM_001024458, intron 1 of 14)	NA	5467	NR_106111	102466999		NR_106111	ENSMUSG00000099082	Mir7036b	Add1	Gm27625|mmu-mir-7036b	microRNA 7036b	ncRNA	0.009804	0.419512	117(CCCATTGTTG,+,0.00)	97(GCTTATCTCC,+,0.00)
1845	chr2	132881164	132881517	+	13	NA	promoter-TSS (NM_177303)	NA	-478	NM_177303	320974	Mm.357342	NM_177303	ENSMUSG00000043110	Lrrn4	Lrrn4	B430119L13Rik|Nlrr4	leucine rich repeat neuronal 4	protein-coding	0.014164	0.511299	84(GCTATTGTCC,+,0.00)	151(GCTTATCTTT,+,0.00),258(AAAGATAAGT,-,0.00)
1419	chr13	95657279	95657449	+	13	NA	intron (NM_027711, intron 28 of 35)	NA	-38898	NM_010169	14062	Mm.24816	NM_010169	ENSMUSG00000048376	F2r	F2r	AI482343|Cf2r|Par1|ThrR	coagulation factor II (thrombin) receptor	protein-coding	0.011765	0.497076	16(AAACAATGGC,-,0.00)	50(CCTTATCTGC,+,0.00)
1243	chr14	16554407	16554612	+	13	NA	intron (NM_001289761, intron 2 of 8)	NA	20967	NM_011243	218772	Mm.259318	NM_011243	ENSMUSG00000017491	Rarb	Rarb	A830025K23|Hap|Nr1b2	retinoic acid receptor, beta	protein-coding	0.004878	0.398058	3(CCCTTTGTCA,+,0.00),50(CAACAATAGC,-,0.00)	112(GCAGATAACA,-,0.00)
1323	chr15	102000067	102000325	+	13	NA	intron (NM_031170, intron 3 of 8)	NA	4146	NM_031170	16691	Mm.358618	NM_031170	ENSMUSG00000049382	Krt8	Krt8	AA960620|AL022697|AU019895|Card2|EndoA|K8|Krt-2.8|Krt2-8	keratin 8	protein-coding	0.015504	0.432432	131(TCTATTGTTA,+,0.00)	5(CTTTATCTCT,+,0.00),136(TGTTATCTAG,+,0.00)
3558	chr12	59040351	59040907	+	13	NA	Intergenic	NA	20843	NM_001306218	78232	Mm.290070	NM_030057	ENSMUSG00000020993	Trappc6b	Trappc6b	5830498C14Rik|C79212	trafficking protein particle complex 6B	protein-coding	0.014388	0.416517		27(TCTTATCAGT,+,0.00)
2656	chr11	94620505	94620787	+	12	NA	Intergenic	NA	-9131	NM_133807	98238	Mm.172720	NM_133807	ENSMUSG00000020869	Lrrc59	Lrrc59	AA959742|C78668	leucine rich repeat containing 59	protein-coding	0.007092	0.35689		126(GCTTATCAGA,+,0.00)
1201	chrX	103985139	103985406	+	12	NA	Intergenic	NA	-3987	NM_001358205	19820	Mm.427762	NM_011276	ENSMUSG00000056537	Rlim	Rlim	AL022832|AW743871|Ha1r|Rlim1|Rnf12	ring finger protein, LIM domain interacting	protein-coding	0.011236	0.44403		136(GTAGATAACA,-,0.00)
1178	chr3	94597352	94597565	+	12	NA	Intergenic	NA	-14742	NM_001082484	76742	Mm.28160	NM_029721	ENSMUSG00000028136	Snx27	Snx27	5730552M22Rik|ESTM45|ESTM47|R75405	sorting nexin family member 27	protein-coding	0.004695	0.462617		35(TCTTATCTAT,+,0.00)
2022-2	chr10	56356794	56357151	+	12	NA	Intergenic	NA	-20328	NM_010288	14609	Mm.378921	NM_010288	ENSMUSG00000050953	Gja1	Gja1	AU042049|AW546267|Cnx43|Cx43|Cx43alpha1|Gja-1|Npm1|connexin43	gap junction protein, alpha 1	protein-coding	0.005602	0.393855	68(AAACAAAAGC,-,0.00),113(CCCATTGTTT,+,0.00)	22(ACTTATCTCA,+,0.00),177(AAAGATAACC,-,0.00)
1621	chr2	140759825	140760046	+	12	NA	intron (NM_001013802, intron 3 of 18)	NA	-88459	NM_001172160	71436	Mm.426781	NM_178382	ENSMUSG00000051379	Flrt3	Flrt3	5530600M07Rik|C430047I10Rik|mKIAA1469	fibronectin leucine rich transmembrane protein 3	protein-coding	0	0.495495
1864	chr4	130302503	130302746	+	11	NA	Intergenic	NA	-6114	NM_010174	14077	Mm.388886	NM_010174	ENSMUSG00000028773	Fabp3	Fabp3	Fabph-1|Fabph-4|Fabph1|Fabph4|H-FABP|Mdgi	fatty acid binding protein 3, muscle and heart	protein-coding	0.012346	0.483607	204(TCTTTTGTTC,+,0.00)	116(TGTTATCAGA,+,0.00)
1078	chr12	17735632	17735809	+	11	NA	intron (NM_016677, intron 1 of 3)	NA	44911	NM_016677	53602	Mm.313619	NM_016677	ENSMUSG00000071379	Hpcal1	Hpcal1	NVL-3|NVP-3|Nvp3|VILIP3|Vnsl3|Vsnl3	hippocalcin-like 1	protein-coding	0.011299	0.438202		40(CCTTATCTCA,+,0.00)
1865	chr10	111580775	111581034	+	11	NA	Intergenic	NA	13369	NR_045344	71321	Mm.410785	NR_045344	ENSMUSG00000097082	4933440J02Rik	Phlda1	-	RIKEN cDNA 4933440J02 gene	ncRNA	0.011583	0.442308	64(GCCTTTGTTA,+,0.00)	173(ACTTATCTTA,+,0.00)
1477	chr3	79967307	79967612	+	11	NA	Intergenic	NA	81529	NM_133187	68659	Mm.427274	NM_133187	ENSMUSG00000027955	Gask1b	Gask1b	1110032E23Rik|2210419I08Rik|AV011458|Ened|Fam198b|GaskbB	golgi associated kinase 1B	protein-coding	0.003279	0.398693
1020	chrX	133673896	133674136	+	11	NA	intron (NM_001105246, intron 2 of 4)	NA	-13764	NR_153117	102632590	Mm.403836	NR_153117	ENSMUSG00000096978	Gm26851	Pcdh19	-	predicted gene, 26851	ncRNA	0.0125	0.456432	72(TAACAAAGGG,-,0.00)	145(GTTTATCTGT,+,0.00)
2488	chr9	112993590	112994080	+	11	NA	Intergenic	NA	593317	NR_040760	102688	Mm.394901	NR_040760	ENSMUSG00000109890	AU023762	Pdcd6ip	-	expressed sequence AU023762	ncRNA	0.004082	0.374745	433(AAACAATAGA,-,0.00)	70(AAAGATAAAA,-,0.00),145(TCAGATAAAC,-,0.00)
1723	chr13	104916837	104917199	+	11	NA	Intergenic	NA	-53125	NM_029984	77803	Mm.159995	NM_029984	ENSMUSG00000042655	Shisal2b	Shisal2b	A930021C24Rik|Fam159b	shisa like 2B	protein-coding	0.013812	0.451791	6(TAACAAAAGC,-,0.00)
1715	chr5	66078829	66079127	+	11	NA	intron (NM_178446, intron 2 of 6)	NA	19201	NM_139065	245945	Mm.36863	NM_139065	ENSMUSG00000070780	Rbm47	Rbm47	9530077J19Rik	RNA binding motif protein 47	protein-coding	0.016779	0.448161	283(AAACAAAAGA,-,0.00)	135(CGAGATAACA,-,0.00)
1502	chr3	88509547	88509821	+	11	NA	Intergenic	NA	-6332	NM_001111102	16905	Mm.243014	NM_019390	ENSMUSG00000028063	Lmna	Lmna	Dhe	lamin A	protein-coding	0.010949	0.487273		85(ACAGATAAAA,-,0.00)
1350	chr3	79181452	79181594	+	11	NA	Intergenic	NA	-31396	NR_045502	70924	Mm.444622	NR_045502	ENSMUSG00000104585	4921511C10Rik	Rapgef2	-	RIKEN cDNA 4921511C10 gene	ncRNA	0.007042	0.405594
1089	chr18	74458660	74458829	+	11	NA	intron (NM_201600, intron 1 of 38)	NA	16125	NM_201600	17919	Mm.260098	NM_008661	ENSMUSG00000025885	Myo5b	Myo5b	AI661750|mKIAA1119	myosin VB	protein-coding	0.017751	0.476471		48(TAAGATAAGA,-,0.00)
3142	chr1	93453207	93453409	+	11	NA	intron (NM_133808, intron 1 of 27)	NA	-7607	NM_001301364	110611	Mm.30012	NM_133808	ENSMUSG00000034088	Hdlbp	Hdlbp	1110005P14Rik|AA960365|AI118566|D1Ertd101e	high density lipoprotein (HDL) binding protein	protein-coding	0.00495	0.339901		98(AAAGATAAGG,-,0.00)
1623	chr15	93539373	93539735	+	11	NA	intron (NM_001033217, intron 1 of 7)	NA	-20034	NM_001364846	106042	Mm.150314	NM_001033217	ENSMUSG00000036158	Prickle1	Prickle1	1110058P22Rik|AW215793|Prickle|b2b019Clo|mpk1	prickle planar cell polarity protein 1	protein-coding	0.002762	0.484848	262(AAACAAAGGA,-,0.00)	171(GCTTATCTAA,+,0.00),227(TCTTATCAGC,+,0.00)
1332	chr3	94599979	94600248	+	11	NA	Intergenic	NA	-17397	NM_001082484	76742	Mm.28160	NM_029721	ENSMUSG00000028136	Snx27	Snx27	5730552M22Rik|ESTM45|ESTM47|R75405	sorting nexin family member 27	protein-coding	0.011152	0.466667	248(TCCTTTGTTT,+,0.00)
1148	chr2	168838848	168839048	+	11	NA	Intergenic	NA	-71747	NM_201396	99377	Mm.434054	NM_175303	ENSMUSG00000027547	Sall4	Sall4	5730441M18Rik|AA407717|AL022809|AW536104|C330011P20Rik|C78083|C78563|Tex20	spalt like transcription factor 4	protein-coding	0.025	0.427861		88(TCTTATCTGC,+,0.00)
1295	chr3	15000853	15001071	+	11	NA	intron (NR_040550, intron 3 of 3)	NA	29761	NR_040549	77127	Mm.195792	NR_040549	ENSMUSG00000098008	A930001A20Rik	Car2	-	RIKEN cDNA A930001A20 gene	ncRNA	0.004587	0.479452		110(ACAGATAAGG,-,0.00)
1411	chr5	140789471	140789747	+	10	NA	intron (NM_010302, intron 1 of 3)	NA	40822	NM_010302	14673	Mm.370185	NM_010302	ENSMUSG00000000149	Gna12	Gna12	AI414047|AI504261|Galpha12	guanine nucleotide binding protein, alpha 12	protein-coding	0	0.447653	144(AAACAAAAGC,-,0.00),209(AAACAAAAGC,-,0.00)	59(TCTTATCTAG,+,0.00),132(TTTTATCTCA,+,0.00)
811	chr4	45202332	45202525	+	10	NA	intron (NM_001081172, intron 1 of 15)	NA	17522	NM_001081172	666060	Mm.24783	NM_001081172	ENSMUSG00000035615	Frmpd1	Frmpd1	BC031840|mKIAA0967	FERM and PDZ domain containing 1	protein-coding	0.005181	0.458763
2164	chr8	41381608	41382213	+	10	NA	Intergenic	NA	-7213	NM_019734	11886	Mm.22547	NM_019734	ENSMUSG00000031591	Asah1	Asah1	2310081N20Rik|AC|Asah	N-acylsphingosine amidohydrolase 1	protein-coding	0.003306	0.39769	209(GAACAATAGC,-,0.00),409(TAACAATAGA,-,0.00)	480(TCTTATCTCA,+,0.00)
1450	chr2	92476713	92476938	+	10	NA	Intergenic	NA	-16307	NM_145832	228368	Mm.273990	NM_145832	ENSMUSG00000049922	Slc35c1	Slc35c1	E430007K15Rik|fuct1	solute carrier family 35, member C1	protein-coding	0.017778	0.486726	46(AAACAATAGC,-,0.00)
1188	chr18	20749794	20750040	+	10	NA	Intergenic	NA	-3513	NM_019737	56386	Mm.393827	NM_019737	ENSMUSG00000056124	B4galt6	B4galt6	AA536803|AU022389	UDP-Gal:betaGlcNAc beta 1,4-galactosyltransferase, polypeptide 6	protein-coding	0.012195	0.48583
911	chr15	14676070	14676341	+	10	NA	Intergenic	NA	-1502530	NM_007666	12563	Mm.57048	NM_007666	ENSMUSG00000039385	Cdh6	Cdh6	cad6	cadherin 6	protein-coding	0.00369	0.404412
1407	chr3	153577250	153577559	+	10	NA	intron (NM_011372, intron 1 of 4)	NA	147729	NM_011372	20447	Mm.296453	NM_011372	ENSMUSG00000052544	St6galnac3	St6galnac3	Siat7c	ST6 (alpha-N-acetyl-neuraminyl-2,3-beta-galactosyl-1,3)-N-acetylgalactosaminide alpha-2,6-sialyltransferase 3	protein-coding	0.006472	0.451613	28(GCCTTTGTCC,+,0.00)	253(AGAGATAAGG,-,0.00)
1106	chr8	13498169	13498372	+	10	NA	Intergenic	NA	-3735	NM_019521	14456	Mm.3982	NM_019521	ENSMUSG00000031451	Gas6	Gas6	Gas-6	growth arrest specific 6	protein-coding	0	0.343137	180(GAACAATGGC,-,0.00)	55(CCAGATAAAA,-,0.00),68(CCTTATCAGA,+,0.00)
892	chr18	23804931	23805131	+	10	NA	intron (NM_153058, intron 1 of 6)	NA	1061	NM_153058	212307	Mm.132237	NM_153058	ENSMUSG00000024277	Mapre2	Mapre2	AI314113|C820009F03Rik|D18Abb1e|EB1|EB2|RP1	microtubule-associated protein, RP/EB family, member 2	protein-coding	0.01	0.393035	89(TGCATTGTTT,+,0.00)	65(ATAGATAAGC,-,0.00),96(TTTGATAAGG,-,0.00)
1413	chr12	31232229	31232473	+	10	NA	Intergenic	NA	-32942	NM_008482	16777	Mm.172674	NM_008482	ENSMUSG00000002900	Lamb1	Lamb1	C77966|C80098|C81607|D130003D08Rik|Lamb-1|Lamb1-1	laminin B1	protein-coding	0.004098	0.461224		187(GGAGATAAGG,-,0.00)
2148	chr3	6094308	6094752	+	10	NA	Intergenic	NA	-518282	NM_001163305	19302	Mm.132336	NM_008994	ENSMUSG00000040374	Pex2	Pex2	D3Ertd138e|PAF-1|PMP35|Pxmp3	peroxisomal biogenesis factor 2	protein-coding	0	0.413483	256(GAACAATAGA,-,0.00)
1265	chr19	8918112	8918395	+	10	NA	Intergenic	NA	-2140	NM_024256	72727	Mm.259	NM_024256	ENSMUSG00000071649	B3gat3	B3gat3	2810405M13Rik	beta-1,3-glucuronyltransferase 3 (glucuronosyltransferase I)	protein-coding	0	0.387324	60(CCCATTGTTA,+,0.00)	152(TCAGATAAGG,-,0.00)
1216	chr9	64714445	64714682	+	10	NA	TTS (NM_017382)	NA	23193	NM_017382	53869	Mm.1387	NM_017382	ENSMUSG00000004771	Rab11a	Rab11a	-	RAB11A, member RAS oncogene family	protein-coding	0.012658	0.37395		124(ACTTATCTTG,+,0.00)
921	chr11	86995206	86995380	+	10	NA	Intergenic	NA	-1531	NM_001005341	77864	Mm.191894	NM_001005341	ENSMUSG00000018427	Ypel2	Ypel2	6430570G24|E130113K08Rik	yippee like 2	protein-coding	0	0.377143
1945	chr7	118572232	118572546	+	10	NA	intron (NM_172476, intron 1 of 15)	NA	12297	NM_172476	209760	Mm.69380	NM_172476	ENSMUSG00000042246	Tmc7	Tmc7	1700030H01Rik|C230064B05|C630024K23Rik	transmembrane channel-like gene family 7	protein-coding	0.009554	0.415873	43(TTCATTGTTC,+,0.00)	212(TTTTATCTAG,+,0.00)
1712	chr14	51466186	51466588	+	10	NA	Intergenic	NA	14425	NR_104384	22301	Mm.482572	NM_009486	ENSMUSG00000070448	Vmn2r89	Vmn2r89	V2r10|V2r11	vomeronasal 2, receptor 89	protein-coding	0.004975	0.404467		245(TCTTATCTGA,+,0.00)
1627	chr1	164469500	164469886	+	9	NA	Intergenic	NA	-11338	NM_009721	11931	Mm.4550	NM_009721	ENSMUSG00000026576	Atp1b1	Atp1b1	Atp4b|Atpb|Atpb-1|NKbeta1	ATPase, Na+/K+ transporting, beta 1 polypeptide	protein-coding	0.010363	0.45478		166(TCTTATCTTT,+,0.00)
1390	chr1	164481936	164482191	+	9	NA	Intergenic	NA	-21244	NR_151593	102635083	Mm.98705	NR_151593	ENSMUSG00000097281	Gm26685	Atp1b1	-	predicted gene, 26685	ncRNA	0.011765	0.421875		43(TTTTATCAGT,+,0.00),56(TGTTATCTGA,+,0.00),199(TCAGATAAGT,-,0.00)
960	chr13	75852210	75852452	+	9	NA	Intergenic	NA	12445	NM_053108	93692	Mm.25844	NM_053108	ENSMUSG00000021591	Glrx	Glrx	C86710|D13Wsu156e|Glrx1|Grx1|TTase	glutaredoxin	protein-coding	0.016529	0.432099	225(CTCATTGTTA,+,0.00)
797	chr6	28760827	28761027	+	9	NA	intron (NM_019776, intron 15 of 23)	NA	70820	NM_138682	192198	Mm.443660	NM_138682	ENSMUSG00000049939	Lrrc4	Lrrc4	MBAG1|NGL-2|NGL2|NLG-2|Nag14	leucine rich repeat containing 4	protein-coding	0	0.41791	102(TCCTTTGTTG,+,0.00)	91(TCTTATCTTC,+,0.00)
1454	chr9	86739940	86740234	+	9	NA	Intergenic	NA	-3546	NM_178738	244954	Mm.257629	NM_178738	ENSMUSG00000033491	Prss35	Prss35	6030424L22Rik|P3D9	protease, serine 35	protein-coding	0.006803	0.420339		44(TCTGATAAGA,-,0.00)
1104	chr19	30029157	30029398	+	9	NA	Intergenic	NA	-1236	NM_144873	109113	Mm.313364	NM_144873	ENSMUSG00000024817	Uhrf2	Uhrf2	2310065A22Rik|AI426270|AW214556|D130071B19Rik|Nirf	ubiquitin-like, containing PHD and RING finger domains 2	protein-coding	0.004149	0.384298	159(TAACAAAAGC,-,0.00)
1628	chr15	96701245	96701558	+	9	NA	Intergenic	NA	-1673	NM_175121	67760	Mm.46754	NM_175121	ENSMUSG00000022462	Slc38a2	Slc38a2	5033402L14Rik|AI316867|ATA2|SAT2|mKIAA1382	solute carrier family 38, member 2	protein-coding	0.00639	0.433121	211(CCTATTGTCC,+,0.00)	88(ACTGATAAAA,-,0.00)
1043	chr4	45198443	45198672	+	9	NA	intron (NM_001081172, intron 1 of 15)	NA	13651	NM_001081172	666060	Mm.24783	NM_001081172	ENSMUSG00000035615	Frmpd1	Frmpd1	BC031840|mKIAA0967	FERM and PDZ domain containing 1	protein-coding	0.008734	0.46087
1218	chr3	100625588	100625882	+	9	NA	intron (NM_010763, intron 6 of 12)	NA	59738	NM_010763	17156	Mm.271617	NM_010763	ENSMUSG00000008763	Man1a2	Man1a2	AI428775|AI528764|AI854422|Man1b|PCR2	mannosidase, alpha, class 1A, member 2	protein-coding	0.006803	0.389831	197(TTCATTGTTT,+,0.00)	190(CCTTATCTTC,+,0.00)
1633	chr18	47606899	47607253	+	9	NA	intron (NR_033454, intron 1 of 5)	NA	69341	NR_033454	328953	Mm.246768	NR_033454	ENSMUSG00000118259	Gm5095	Sema6a	A730092B10	predicted gene 5095	ncRNA	0.019774	0.422535	155(TCCTTTGTTT,+,0.00)	104(TGTTATCTCT,+,0.00),137(TTTTATCTCT,+,0.00),248(GCTTATCTGT,+,0.00),305(TATGATAAGC,-,0.00)
1282-2	chr4	127345076	127345321	+	9	NA	Intergenic	NA	8883	NM_008127	14621	Mm.56906	NM_008127	ENSMUSG00000046623	Gjb4	Gjb4	Cnx30.3|Cx30.3|Gjb-4	gap junction protein, beta 4	protein-coding	0.020408	0.5
1637	chr2	164445213	164445492	+	9	NA	Intergenic	NA	-2164	NM_011521	20971	Mm.3815	NM_011521	ENSMUSG00000017009	Sdc4	Sdc4	AA959608|AW108331|S4|Synd4|ryudocan|syndecan-4	syndecan 4	protein-coding	0.007168	0.414286	48(TAACAAAAGG,-,0.00),111(AAACAAAAGC,-,0.00)
946	chr5	140811327	140811552	+	9	NA	intron (NM_010302, intron 1 of 3)	NA	18992	NM_010302	14673	Mm.370185	NM_010302	ENSMUSG00000000149	Gna12	Gna12	AI414047|AI504261|Galpha12	guanine nucleotide binding protein, alpha 12	protein-coding	0.008889	0.353982		213(AATGATAAGA,-,0.00)
798	chr19	5580422	5580635	+	9	NA	Intergenic	NA	12504	NM_001033448	381201	Mm.441906	NM_001033448	ENSMUSG00000049562	Ap5b1	Ap5b1	Gm962|beta-5	adaptor-related protein complex 5, beta 1 subunit	protein-coding	0.004695	0.415888	124(TTCTTTGTTC,+,0.00),167(TCTTTTGTTT,+,0.00)	48(GCTTATCATG,+,0.00)
1079	chr10	56426826	56426964	+	9	NA	Intergenic	NA	-5086	NR_152768	102640560	Mm.417249	NR_152768		Gm36595	Gja1	-	predicted gene, 36595	ncRNA	0.007246	0.352518		107(CAAGATAAAG,-,0.00),122(TCTTATCTCC,+,0.00)
1051	chr3	14999846	15000062	+	8	NA	intron (NR_040550, intron 3 of 3)	NA	28753	NR_040549	77127	Mm.195792	NR_040549	ENSMUSG00000098008	A930001A20Rik	Car2	-	RIKEN cDNA A930001A20 gene	ncRNA	0	0.40553	136(AAACAATGCA,-,0.00)
1289	chr14	16790175	16790505	+	8	NA	intron (NM_001289760, intron 2 of 9)	NA	-214864	NM_001289762	218772	Mm.259318	NM_011243	ENSMUSG00000017491	Rarb	Rarb	A830025K23|Hap|Nr1b2	retinoic acid receptor, beta	protein-coding	0.00303	0.398792	174(TAACAAAGGC,-,0.00)
1379	chr5	102101847	102102176	+	8	NA	Intergenic	NA	-32090	NM_172882	72145	Mm.332522	NM_172882	ENSMUSG00000043940	Wdfy3	Wdfy3	2610509D04Rik|ALFY|AW319683|B930017C24|BWF1|Bchs|D5Ertd66e|Ggtb3|ZFYVE25|mKIAA0993	WD repeat and FYVE domain containing 3	protein-coding	0.00304	0.430303		170(GCTTATCTAG,+,0.00)
1397	chr4	56946193	56946581	+	8	NA	intron (NR_161228, intron 1 of 15)	NA	1042	NR_161227	242474	Mm.296632	NM_175518	ENSMUSG00000055296	Tmem245	Tmem245	A630051L19Rik|AI957324|D730040F13Rik	transmembrane protein 245	protein-coding	0.036082	0.40617
888	chr1	43484097	43484323	+	8	NA	intron (NM_010879, intron 1 of 4)	NA	38459	NM_010879	17974	Mm.389903	NM_010879	ENSMUSG00000066877	Nck2	Nck2	4833426I10Rik|Grb4|NCKbeta|Nck-2	non-catalytic region of tyrosine kinase adaptor protein 2	protein-coding	0.004425	0.418502		37(CCTTATCTTG,+,0.00)
939	chr12	72343527	72343746	+	8	NA	intron (NM_153457, intron 1 of 8)	NA	65418	NM_001286448	104001	Mm.221275	NM_153457	ENSMUSG00000021087	Rtn1	Rtn1	Nsp	reticulon 1	protein-coding	0	0.409091		84(CCTTATCATC,+,0.00)
962	chr12	31225412	31225712	+	8	NA	Intergenic	NA	-39731	NM_008482	16777	Mm.172674	NM_008482	ENSMUSG00000002900	Lamb1	Lamb1	C77966|C80098|C81607|D130003D08Rik|Lamb-1|Lamb1-1	laminin B1	protein-coding	0.02	0.524917	110(AGACAAAGGC,-,0.00)
1191	chr12	111897238	111897441	+	8	NA	intron (NM_011625, intron 1 of 16)	NA	10716	NM_011625	21981	Mm.313076	NM_011625	ENSMUSG00000021285	Ppp1r13b	Ppp1r13b	AI449786|ASPP1|AW545810|Tp53bp2|Trp53bp2|p85	protein phosphatase 1, regulatory subunit 13B	protein-coding	0.009852	0.411765	53(TAACAAAAGG,-,0.00)
1005	chr7	101869042	101869300	+	8	NA	5' UTR (NM_001252554, exon 2 of 7)	NA	1617	NM_001252553	14275	Mm.2135	NM_008034	ENSMUSG00000001827	Folr1	Folr1	FBP1|Folbp-1|Folbp1	folate receptor 1 (adult)	protein-coding	0.023256	0.513514
1474	chr10	56374113	56374567	+	7	NA	Intergenic	NA	-2960	NM_010288	14609	Mm.378921	NM_010288	ENSMUSG00000050953	Gja1	Gja1	AU042049|AW546267|Cnx43|Cx43|Cx43alpha1|Gja-1|Npm1|connexin43	gap junction protein, alpha 1	protein-coding	0.011013	0.415385
2860-2	chr8	47974691	47975008	+	7	NA	intron (NM_133791, intron 1 of 22)	NA	15695	NM_133791	52357	Mm.235074	NM_133791	ENSMUSG00000031563	Wwc2	Wwc2	5330431C14Rik|AU022508|C85457|D8Ertd594e	WW, C2 and coiled-coil domain containing 2	protein-coding	0.031546	0.534591		150(CCTTATCGGA,+,0.00)
894	chr5	34575057	34575376	+	7	NA	intron (NM_001024458, intron 1 of 14)	NA	1065	NR_106111	102466999		NR_106111	ENSMUSG00000099082	Mir7036b	Add1	Gm27625|mmu-mir-7036b	microRNA 7036b	ncRNA	0.009404	0.384375	185(ACTATTGTTT,+,0.00)
841	chr10	52246323	52246590	+	7	NA	intron (NM_001347444, intron 1 of 9)	NA	12837	NM_025705	66686	Mm.62982	NM_025705	ENSMUSG00000019891	Dcbld1	Dcbld1	4631413K11Rik	discoidin, CUB and LCCL domain containing 1	protein-coding	0.011236	0.481343
2860	chr8	47974243	47974634	+	7	NA	intron (NM_133791, intron 1 of 22)	NA	16106	NM_133791	52357	Mm.235074	NM_133791	ENSMUSG00000031563	Wwc2	Wwc2	5330431C14Rik|AU022508|C85457|D8Ertd594e	WW, C2 and coiled-coil domain containing 2	protein-coding	0.02046	0.410714	266(GAACAAAAGA,-,0.00)
1025	chr4	59558207	59558480	+	7	NA	Intergenic	NA	-8979	NM_178164	230257	Mm.331640	NM_144904	ENSMUSG00000028382	Ptbp3	Ptbp3	5830471K22Rik|AA407443|AI462022|AW107884|C86549|Rod1	polypyrimidine tract binding protein 3	protein-coding	0.007326	0.423358	82(GAACAAAGCC,-,0.00),205(CCCTTTGTTG,+,0.00)	22(TGAGATAAGA,-,0.00),167(GGTTATCTTG,+,0.00)
980	chr8	34286451	34286609	+	7	NA	Intergenic	NA	-119818	NR_105820	102465211		NR_105820	ENSMUSG00000098785	Mir6395	Saraf	Gm27561|mmu-mir-6395	microRNA 6395	ncRNA	0.012658	0.433962
898	chr11	116024573	116024823	+	7	NA	promoter-TSS (NM_008211)	NA	-194	NM_008211	15081	Mm.18516	NM_008211	ENSMUSG00000016559	H3f3b	H3f3b	9430068D06Rik|H3.3B	H3 histone, family 3B	protein-coding	0.052	0.501992
1672	chr9	70477179	70477633	+	6	NA	intron (NM_001357494, intron 2 of 14)	NA	25972	NM_001357494	93836	Mm.29783	NM_033604	ENSMUSG00000032217	Rnf111	Rnf111	ARK|Arkadia	ring finger 111	protein-coding	0.006608	0.4	252(AGACAAAGGC,-,0.00),270(AGACAAAGGA,-,0.00)	58(CCTGATAAAA,-,0.00)
1206	chr4	127329104	127329504	+	6	NA	promoter-TSS (NM_008126)	NA	-179	NM_008126	14620	Mm.90003	NM_008126	ENSMUSG00000042367	Gjb3	Gjb3	Cnx31|Cx31|D4Wsu144e|Gjb-3	gap junction protein, beta 3	protein-coding	0.0125	0.468828	182(TCTTTTGTTT,+,0.00)
1382	chr2	6819782	6820213	+	6	NA	intron (NM_001110230, intron 2 of 14)	NA	52038	NM_001347094	14007	Mm.398543	NM_010160	ENSMUSG00000002107	Celf2	Celf2	B230218O03|B230345P09Rik|C88023|CELF-2|CUG-BP2|Cugbp2|D230046B21Rik|Etr-3|Napor|Napor-2|mETR-3	CUGBP, Elav-like family member 2	protein-coding	0.00464	0.400463
944	chr9	92260854	92260900	+	6	NA	intron (NM_011636, intron 3 of 8)	NA	6484	NR_105808	102465203		NR_105808	ENSMUSG00000098766	Mir6386	Plscr1	Gm27842|mmu-mir-6386	microRNA 6386	ncRNA	0.043478	0.574468
1346	chr3	159847627	159847979	+	6	NA	intron (NM_001356350, intron 1 of 12)	NA	8153	NM_026582	68151	Mm.6766	NM_026582	ENSMUSG00000028173	Wls	Wls	5031439A09Rik|AI173978|AI987742|EVI|Gpr177	wntless WNT ligand secretion mediator	protein-coding	0.002841	0.388102		222(ACAGATAAAA,-,0.00)
908	chr2	122681607	122681651	+	4	NA	3' UTR (NM_001290993, exon 6 of 6)	NA	21034	NM_011774	22785	Mm.27801	NM_011774	ENSMUSG00000005802	Slc30a4	Slc30a4	Znt4|lm|znT-4	solute carrier family 30 (zinc transporter), member 4	protein-coding	0	0.422222
																162 unique genes						122 SOX2 motifs	276 GATA6 motifs
															Genes significantly upregulated in Sox2+ over DP	1/162
															Genes significantly upregulated in DP over Sox2+	19/162 (11.7%)
