# Supplementary material for: Transcription factor co-expression mediates lineage priming for embryonic and extra-embryonic differentiation
Source: Stem Cell Reports. 2024 Jan 11;19(2):174–86. doi: 10.1016/j.stemcr.2023.12.002 (PMC10874857; doi:10.1016/j.stemcr.2023.12.002)
Supplement: Table S3. Comparison of this study to Thompson et al. 2022 — Table compares SOX2 and GATA6 binding peaks from our study with the SOX2 and GATA6 peaks of the GATA6 overexpression time course from Thompson et al., (2022). [file mmc4.xlsx]

## Sheet: SOX2 PEAKS
SOX2
This study	Thompson et al. 2022	Overlap	% Overlap
2iLIF	0h induction
11839	17700	7199	0.61
KOSR DP	0h induction
5526	17700	3028	0.54
KOSR DP	2h induction
5526	18263	3230	0.58
KOSR DP	4h induction
5526	18669	3307	0.59
KOSR DP	8h induction
5526	5172	2031	0.36

## Sheet: GATA6 PEAKS
GATA6
This study	Thompson et al. 2022	Overlap	% Overlap
KOSR DP	0h induction
5828	3	0	0
KOSR DP	2h induction
5828	47836	4252	0.73
KOSR DP	4h induction
5828	35965	4468	0.76
KOSR DP	8h induction
5828	22029	4230	0.72
KOSR DP	48h induction
5828	4251	1574	0.27
nEnd	48h induction
30687	4251	3858	0.12
